# Supplementary material for: Abundance and prevalence of ESBL coding genes in patients undergoing first line eradication therapy for Helicobacter pylori
Source: PLoS One. 2023 Aug 10;18(8):e0289879. doi: 10.1371/journal.pone.0289879 (PMC10414638; doi:10.1371/journal.pone.0289879)
Supplement: S2 Table — (XLSX) [file pone.0289879.s003.xlsx]

## Sheet: Full annotation
NCBI Reference	Cluster ID	List	Region_start	Region_end	Threshold	Annotation
NG_051318.1	cluster_100	1	95	155	-1000	NG_051318.1 Bacillus clausii ENTPro blaBCL gene for class A beta-lactamase BCL-1	complete CDS
NG_049966.1	cluster_101	2	381	441	-1000	NG_049966.1 Acinetobacter baumannii AP2 blaPER gene for class A extended-spectrum beta-lactamase PER-7	complete CDS
NG_049967.1	cluster_101	2	381	441	-1000	NG_049967.1 Acinetobacter baumannii IOMTU 442 blaPER gene for class A extended-spectrum beta-lactamase PER-8	complete CDS
NG_049968.1	cluster_101	2	381	441	-1000	NG_049968.1 Acinetobacter baumannii MyNCGM123 blaPER gene for class A extended-spectrum beta-lactamase PER-9	complete CDS
NG_049964.1	cluster_101	2	381	441	-1000	NG_049964.1 Providencia rettgeri 25-3141A blaPER gene for class A extended-spectrum beta-lactamase PER-5	complete CDS
NG_049963.1	cluster_101	2	381	441	-1000	NG_049963.1 Proteus vulgaris OC13892 blaPER gene for class A extended-spectrum beta-lactamase PER-4	complete CDS
NG_049960.1	cluster_101	2	381	441	-1000	NG_049960.1 Pseudomonas aeruginosa RNL-1 blaPER gene for class A extended-spectrum beta-lactamase PER-1	complete CDS
NG_049962.1	cluster_101	2	381	441	-1000	NG_049962.1 Aeromonas caviae blaPER gene for class A extended-spectrum beta-lactamase PER-3	complete CDS
NG_049961.1	cluster_102	1	516	576	-1000	NG_049961.1 Salmonella enterica subsp. enterica serovar Typhimurium JMC blaPER gene for class A extended-spectrum beta-lactamase PER-2	complete CDS
NG_049965.1	cluster_103	1	408	468	-1000	NG_049965.1 Aeromonas allosaccharophila CAZ2B blaPER gene for class A extended-spectrum beta-lactamase PER-6	complete CDS
NG_047624.1	cluster_104	1	348	408	-1000	NG_047624.1 Bacteroides uniformis cblA gene for CblA family class A beta-lactamase	complete CDS
NG_047485.1	cluster_105	1	385	445	-1000	NG_047485.1 uncultured bacterium BLR5 bla gene for class A beta-lactamase LRA-5	complete CDS
NG_047486.1	cluster_106	1	533	593	-1000	NG_047486.1 uncultured bacterium bla gene for class A beta-lactamase subclass A2	complete CDS
NG_047487.1	cluster_107	1	171	231	-1000	NG_047487.1 uncultured bacterium bla gene for class A beta-lactamase	complete CDS
NG_049795.1	cluster_108	1	259	319	-1000	NG_049795.1 Shewanella algae KB-1 blaOXA gene for carbapenem-hydrolyzing class D beta-lactamase OXA-55	complete CDS
NG_047520.1	cluster_109	1	253	313	-1000	NG_047520.1 uncultured bacterium BLR3 blaLRA gene for subclass B3 metallo-beta-lactamase LRA-3	complete CDS
NG_048757.1	cluster_10	2	712	772	-1000	NG_048757.1 Escherichia coli KU6400 plasmid blaCFE gene for CMY-2 family cephalosporin-hydrolyzing class C beta-lactamase CFE-1	complete CDS
NG_048770.1	cluster_10	2	712	772	-1000	NG_048770.1 Citrobacter freundii Ugd128 blaCMY gene for class C beta-lactamase CMY-100	complete CDS
NG_048890.1	cluster_10	2	712	772	-1000	NG_048890.1 Citrobacter freundii MS41.1 blaCMY gene for class C beta-lactamase CMY-93	complete CDS
NG_048880.1	cluster_10	2	712	772	-1000	NG_048880.1 Citrobacter freundii W143 blaCMY gene for class C beta-lactamase CMY-82	complete CDS
NG_048881.1	cluster_10	2	712	772	-1000	NG_048881.1 Citrobacter braakii MS34.1 blaCMY gene for class C beta-lactamase CMY-83	complete CDS
NG_048867.1	cluster_10	2	712	772	-1000	NG_048867.1 Citrobacter braakii MS24.1 blaCMY gene for class C beta-lactamase CMY-70	complete CDS
NG_048771.1	cluster_10	2	712	772	-1000	NG_048771.1 Escherichia coli Ugd146 blaCMY gene for class C beta-lactamase CMY-101	complete CDS
NG_048871.1	cluster_10	2	712	772	-1000	NG_048871.1 Citrobacter braakii MS8.2 blaCMY gene for class C beta-lactamase CMY-74	complete CDS
NG_047522.1	cluster_110	1	236	296	-1000	NG_047522.1 uncultured bacterium BLR9 blaLRA gene for subclass B3 metallo-beta-lactamase LRA-9	complete CDS
NG_048709.1	cluster_111	1	302	362	-1000	NG_048709.1 Bradyrhizobium diazoefficiens USDA 110 USDA110 blaBJP gene for subclass B3 metallo-beta-lactamase BJP-1	complete CDS
NG_047519.1	cluster_112	1	166	226	-1000	NG_047519.1 uncultured bacterium BLR2 blaLRA gene for subclass B3 metallo-beta-lactamase LRA-2	complete CDS
NG_050133.1	cluster_113	1	222	282	-1000	NG_050133.1 Serratia marcescens 148 blaSMB gene for subclass B3 metallo-beta-lactamase SMB-1	complete CDS
NG_048689.1	cluster_114	1	260	320	-1000	NG_048689.1 Pseudomonas aeruginosa WCH2677 blaAIM gene for subclass B3 metallo-beta-lactamase AIM-1	complete CDS
NG_049323.2	cluster_115	1	178	238	-1000	NG_049323.2 Massilia sp. SB1-3 blaMSI gene for subclass B3 metallo-beta-lactamase MSI-1	complete CDS
NG_047521.1	cluster_116	1	635	695	-1000	NG_047521.1 uncultured bacterium BLR8 blaLRA gene for subclass B3 metallo-beta-lactamase LRA-8	complete CDS
NG_052128.1	cluster_117	1	470	530	-1000	NG_052128.1 uncultured bacterium blaRm3 gene for subclass B3 metallo-beta-lactamase Rm3	complete CDS
NG_047549.1	cluster_118	1	104	164	-1000	NG_047549.1 Janthinobacterium lividum JAC1 blaTHIN-B gene for subclass B3 metallo-beta-lactamase THIN-B	complete CDS
NG_050139.1	cluster_119	1	171	231	-1000	NG_050139.1 Sphingomonas sp. ALS-13 blaSPG gene for subclass B3 metallo-beta-lactamase SPG-1	complete CDS
NG_048755.1	cluster_120	1	125	185	-1000	NG_048755.1 Caulobacter vibrioides DSM 4727 blaCAU gene for subclass B3 metallo-beta-lactamase CAU-1	complete CDS
NG_049292.1	cluster_120	1	125	185	-1000	NG_049292.1 Caulobacter vibrioides 101123 blaCAU gene for subclass B3 metallo-beta-lactamase MBL1b	complete CDS
NG_047513.1	cluster_121	3	49	168	-9	NG_047513.1 Stenotrophomonas maltophilia blaL1 gene for L1 family subclass B3 metallo-beta-lactamase	complete CDS
NG_047507.1	cluster_121	3	49	168	-9	NG_047507.1 Stenotrophomonas maltophilia blaL1 gene for L1 family subclass B3 metallo-beta-lactamase	complete CDS
NG_047508.1	cluster_121	3	49	168	-9	NG_047508.1 Stenotrophomonas maltophilia blaL1 gene for L1 family subclass B3 metallo-beta-lactamase	complete CDS
NG_047516.1	cluster_122	3	260	320	-1000	NG_047516.1 Stenotrophomonas maltophilia blaL1 gene for L1 family subclass B3 metallo-beta-lactamase	complete CDS
NG_047512.1	cluster_122	3	260	320	-1000	NG_047512.1 Stenotrophomonas maltophilia blaL1 gene for L1 family subclass B3 metallo-beta-lactamase	complete CDS
NG_047511.1	cluster_122	3	260	320	-1000	NG_047511.1 Stenotrophomonas maltophilia blaL1 gene for L1 family subclass B3 metallo-beta-lactamase	complete CDS
NG_047515.1	cluster_122	3	260	320	-1000	NG_047515.1 Stenotrophomonas maltophilia blaL1 gene for L1 family subclass B3 metallo-beta-lactamase	complete CDS
NG_047514.1	cluster_123	3	111	171	-1000	NG_047514.1 Stenotrophomonas maltophilia blaL1 gene for L1 family subclass B3 metallo-beta-lactamase	complete CDS
NG_047517.1	cluster_123	3	111	171	-1000	NG_047517.1 Stenotrophomonas maltophilia blaL1 gene for L1 family subclass B3 metallo-beta-lactamase	complete CDS
NG_047502.1	cluster_123	3	111	171	-1000	NG_047502.1 Stenotrophomonas maltophilia K279a blaL1 gene for L1 family subclass B3 metallo-beta-lactamase	complete CDS
NG_047506.1	cluster_123	3	111	171	-1000	NG_047506.1 Stenotrophomonas maltophilia IAM 12423 blaL1 gene for L1 family subclass B3 metallo-beta-lactamase	complete CDS
NG_047509.1	cluster_123	3	111	171	-1000	NG_047509.1 Stenotrophomonas maltophilia blaL1 gene for L1 family subclass B3 metallo-beta-lactamase	complete CDS
NG_047501.1	cluster_123	3	111	171	-1000	NG_047501.1 Stenotrophomonas maltophilia GN12873 blaL1 gene for L1 family subclass B3 metallo-beta-lactamase	complete CDS
NG_047505.1	cluster_123	3	111	171	-1000	NG_047505.1 Stenotrophomonas maltophilia blaL1 gene for L1 family subclass B3 metallo-beta-lactamase	complete CDS
NG_047510.1	cluster_123	3	111	171	-1000	NG_047510.1 Stenotrophomonas maltophilia blaL1 gene for L1 family subclass B3 metallo-beta-lactamase	complete CDS
NG_047503.1	cluster_124	3	487	547	-20	NG_047503.1 Stenotrophomonas maltophilia blaL1 gene for L1 family subclass B3 metallo-beta-lactamase	complete CDS
NG_047504.1	cluster_125	1	242	302	-1000	NG_047504.1 Stenotrophomonas maltophilia blaL1 gene for L1 family subclass B3 metallo-beta-lactamase	complete CDS
NG_049974.1	cluster_126	1	303	363	-1000	NG_049974.1 Pseudomonas otitidis MC10330 blaPOM gene for subclass B3 metallo-beta-lactamase POM-1	complete CDS
NG_049126.1	cluster_127	2	85	145	-1000	NG_049126.1 Pseudomonas aeruginosa E215 unnamed blaGES gene for class A extended-spectrum beta-lactamase GES-23	complete CDS
NG_052102.1	cluster_128	1	439	499	-1000	NG_052102.1 Serratia proteamaculans 568 blaSPR gene for putative metallo-beta-lactamase SPR-1	complete CDS
NG_052866.1	cluster_129	1	234	309	-1000	NG_052866.1 Escherichia coli NRZ-30964 blaNDM gene for subclass B1 metallo-beta-lactamase NDM-18	complete CDS
NG_049327.1	cluster_129	1	234	309	-1000	NG_049327.1 Klebsiella pneumoniae subsp. pneumoniae kpn/78 blaNDM gene for subclass B1 metallo-beta-lactamase NDM-10	complete CDS
NG_049330.1	cluster_129	1	234	309	-1000	NG_049330.1 Escherichia coli IOMTU 558 pIOMTU558-NDM blaNDM gene for subclass B1 metallo-beta-lactamase NDM-13	complete CDS
NG_049335.1	cluster_129	1	234	309	-1000	NG_049335.1 Escherichia coli QECAU3 pHS-NDM-3 blaNDM gene for subclass B1 metallo-beta-lactamase NDM-3	complete CDS
NG_052662.1	cluster_129	1	234	309	-1000	NG_052662.1 Escherichia coli AD-19R blaNDM gene for subclass B1 metallo-beta-lactamase NDM-17	complete CDS
NG_049341.1	cluster_129	1	234	309	-1000	NG_049341.1 Klebsiella pneumoniae subsp. pneumoniae PPH1303 pNDM-pph1303 blaNDM gene for subclass B1 metallo-beta-lactamase NDM-9	complete CDS
NG_049340.1	cluster_129	1	234	309	-1000	NG_049340.1 Escherichia coli NCGM37 pNDM-8 blaNDM gene for subclass B1 metallo-beta-lactamase NDM-8	complete CDS
NG_049339.1	cluster_129	1	234	309	-1000	NG_049339.1 Escherichia coli N11-02566 pNDM-Ec112566 blaNDM gene for subclass B1 metallo-beta-lactamase NDM-7	complete CDS
NG_049338.1	cluster_129	1	234	309	-1000	NG_049338.1 Escherichia coli 1100101 unnamed blaNDM gene for subclass B1 metallo-beta-lactamase NDM-6	complete CDS
NG_049337.1	cluster_129	1	234	309	-1000	NG_049337.1 Escherichia coli EC405 blaNDM gene for subclass B1 metallo-beta-lactamase NDM-5	complete CDS
NG_049334.1	cluster_129	1	234	309	-1000	NG_049334.1 Acinetobacter baumannii MK blaNDM gene for subclass B1 metallo-beta-lactamase NDM-2	complete CDS
NG_049333.1	cluster_129	1	234	309	-1000	NG_049333.1 Klebsiella pneumoniae 1121740 blaNDM gene for subclass B1 metallo-beta-lactamase NDM-16	complete CDS
NG_049332.1	cluster_129	1	234	309	-1000	NG_049332.1 Escherichia coli EN5134 blaNDM gene for subclass B1 metallo-beta-lactamase NDM-15	complete CDS
NG_049331.1	cluster_129	1	234	309	-1000	NG_049331.1 Acinetobacter lwoffii JN49-1 pNDM-JN01 blaNDM gene for subclass B1 metallo-beta-lactamase NDM-14	complete CDS
NG_049329.1	cluster_129	1	234	309	-1000	NG_049329.1 Escherichia coli IOMTU 388.1 pIOMTU388-NDM blaNDM gene for subclass B1 metallo-beta-lactamase NDM-12	complete CDS
NG_049326.1	cluster_129	1	234	309	-1000	NG_049326.1 Klebsiella pneumoniae pKpANDM-1 blaNDM gene for subclass B1 metallo-beta-lactamase NDM-1	complete CDS
NG_049328.1	cluster_129	1	234	309	-1000	NG_049328.1 Escherichia coli KnPEc14 blaNDM gene for subclass B1 metallo-beta-lactamase NDM-11	complete CDS
NG_049336.1	cluster_129	1	234	309	-1000	NG_049336.1 Escherichia coli I5 blaNDM gene for subclass B1 metallo-beta-lactamase NDM-4	complete CDS
NG_050719.1	cluster_12	1	320	380	-1000	NG_050719.1 Enterobacter sp. 42324 blaCMH gene for class C beta-lactamase CMH-3	complete CDS
NG_048766.1	cluster_12	1	320	380	-1000	NG_048766.1 Enterobacter cloacae 6 unnamed blaCMH gene for class C beta-lactamase CMH-1	complete CDS
NG_048767.1	cluster_12	1	320	380	-1000	NG_048767.1 Klebsiella pneumoniae AM 538 blaCMH gene for class C beta-lactamase CMH-2	complete CDS
NG_049413.1	cluster_130	3	268	328	-1000	NG_049413.1 Achromobacter xylosoxidans blaOXA gene for class D beta-lactamase OXA-114g	complete CDS
NG_049409.1	cluster_130	3	268	328	-1000	NG_049409.1 Achromobacter xylosoxidans 2 blaOXA gene for class D beta-lactamase OXA-114c	complete CDS
NG_049412.1	cluster_130	3	268	328	-1000	NG_049412.1 Achromobacter xylosoxidans NCTC 10807 blaOXA gene for class D beta-lactamase OXA-114f	complete CDS
NG_049407.1	cluster_130	3	268	328	-1000	NG_049407.1 Achromobacter xylosoxidans CIP 69598 blaOXA gene for oxacillin-hydrolyzing class D beta-lactamase OXA-114a	complete CDS
NG_049411.1	cluster_130	3	268	328	-1000	NG_049411.1 Achromobacter xylosoxidans clinical isolate 4 blaOXA gene for class D beta-lactamase OXA-114e	complete CDS
NG_049408.1	cluster_130	3	268	328	-1000	NG_049408.1 Achromobacter xylosoxidans 1 blaOXA gene for class D beta-lactamase OXA-114b	complete CDS
NG_049410.1	cluster_130	3	268	328	-1000	NG_049410.1 Achromobacter xylosoxidans clinical isolate 3 blaOXA gene for class D beta-lactamase OXA-114d	complete CDS
NG_049744.1	cluster_131	3	186	246	-1000	NG_049744.1 Achromobacter insuavis 2015clin5ach blaOXA gene for class D beta-lactamase OXA-459	complete CDS
NG_049743.1	cluster_131	3	186	246	-1000	NG_049743.1 Achromobacter sp. 2015clin4ach blaOXA gene for class D beta-lactamase OXA-458	complete CDS
NG_049538.1	cluster_131	3	186	246	-1000	NG_049538.1 Achromobacter xylosoxidans AXX-A blaOXA gene for class D beta-lactamase OXA-243	complete CDS
NG_049742.1	cluster_131	3	186	246	-1000	NG_049742.1 Achromobacter sp. 2015clin2ach blaOXA gene for class D beta-lactamase OXA-457	complete CDS
NG_049657.1	cluster_132	3	186	246	-30	NG_049657.1 Achromobacter dolens Ax336 blaOXA gene for class D beta-lactamase OXA-364	complete CDS
NG_049741.1	cluster_132	3	186	246	-30	NG_049741.1 Achromobacter insuavis 2015clin1ach blaOXA gene for oxacillin-hydrolyzing class D beta-lactamase OXA-455	complete CDS
NG_049790.1	cluster_132	3	186	246	-30	NG_049790.1 Achromobacter insuavis AXX1047 blaOXA gene for oxacillin-hydrolyzing class D beta-lactamase OXA-513	complete CDS
NG_049707.1	cluster_134	2	168	246	-1000	NG_049707.1 Burkholderia pseudomallei 1902a blaOXA gene for oxacillin-hydrolyzing class D beta-lactamase OXA-42	complete CDS
NG_049799.1	cluster_134	2	168	246	-1000	NG_049799.1 Burkholderia pseudomallei K96243 blaOXA gene for oxacillin-hydrolyzing class D beta-lactamase OXA-59	complete CDS
NG_049716.1	cluster_134	2	168	246	-1000	NG_049716.1 Burkholderia pseudomallei E15 blaOXA gene for oxacillin-hydrolyzing class D beta-lactamase OXA-43	complete CDS
NG_049797.1	cluster_134	2	168	246	-1000	NG_049797.1 Burkholderia pseudomallei 576 blaOXA gene for oxacillin-hydrolyzing class D beta-lactamase OXA-57	complete CDS
NG_049518.1	cluster_135	1	209	269	-1000	NG_049518.1 Ralstonia pickettii PIC-1 blaOXA gene for oxacillin-hydrolyzing class D beta-lactamase OXA-22	complete CDS
NG_049729.1	cluster_136	2	97	157	-1000	NG_049729.1 Ralstonia mannitolilytica MRY14-0246 blaOXA gene for class D beta-lactamase OXA-443	complete CDS
NG_048596.1	cluster_137	1	150	210	-1000	NG_048596.1 Acidaminococcus fermentans blaACI gene for class A extended-spectrum beta-lactamase ACI-1	complete CDS
NG_052115.1	cluster_138	1	304	364	-1000	NG_052115.1 Serratia fonticola UTAD54 blaSFH gene for subclass B2 metallo-beta-lactamase SFH-1	complete CDS
NG_050140.1	cluster_139	1	218	278	-1000	NG_050140.1 Pseudomonas aeruginosa blaSPM gene for subclass B1 metallo-beta-lactamase SPM-1	complete CDS
NG_048599.1	cluster_13	3	124	184	-25	NG_048599.1 Enterobacter cloacae MS20.1 blaACT gene for cephalosporin-hydrolyzing class C beta-lactamase ACT-12	complete CDS
NG_048609.1	cluster_13	3	124	184	-25	NG_048609.1 Enterobacter cloacae MS25.2 blaACT gene for cephalosporin-hydrolyzing class C beta-lactamase ACT-22	complete CDS
NG_049143.1	cluster_140	1	53	113	-1000	NG_049143.1 Pseudomonas aeruginosa blaGIM gene for subclass B1 metallo-beta-lactamase GIM-1	complete CDS
NG_049144.1	cluster_140	1	53	113	-1000	NG_049144.1 Enterobacter cloacae M117 blaGIM gene for subclass B1 metallo-beta-lactamase GIM-2	complete CDS
NG_050313.1	cluster_141	2	398	458	-1000	NG_050313.1 Achromobacter sp. sallbros1 blaTMB gene for subclass B1 metallo-beta-lactamase TMB-1	complete CDS
NG_050314.1	cluster_141	2	398	458	-1000	NG_050314.1 Acinetobacter pittii MRY12-0142 blaTMB gene for subclass B1 metallo-beta-lactamase TMB-2	complete CDS
NG_049077.1	cluster_142	1	306	366	-1000	NG_049077.1 Pseudomonas stutzeri 13 blaDIM gene for subclass B1 metallo-beta-lactamase DIM-1	complete CDS
NG_049091.1	cluster_143	1	95	155	-1000	NG_049091.1 Pseudomonas aeruginosa FI-14/157 blaFIM gene for subclass B1 metallo-beta-lactamase FIM-1	complete CDS
NG_050340.1	cluster_145	1	485	545	-1000	NG_050340.1 Pseudomonas aeruginosa blaVIM gene for subclass B1 metallo-beta-lactamase VIM-13	complete CDS
NG_050375.1	cluster_145	1	485	545	-1000	NG_050375.1 Pseudomonas aeruginosa PA-HSLl blaVIM gene for subclass B1 metallo-beta-lactamase VIM-47	complete CDS
NG_050339.1	cluster_145	1	485	545	-1000	NG_050339.1 Klebsiella pneumoniae blaVIM gene for subclass B1 metallo-beta-lactamase VIM-12	complete CDS
NG_052864.1	cluster_145	1	485	545	-1000	NG_052864.1 Serratia marcescens NRZ-30617 blaVIM gene for subclass B1 metallo-beta-lactamase VIM-54	complete CDS
NG_050371.1	cluster_145	1	485	545	-1000	NG_050371.1 Pseudomonas aeruginosa blaVIM gene for subclass B1 metallo-beta-lactamase VIM-43	complete CDS
NG_050368.1	cluster_145	1	485	545	-1000	NG_050368.1 Enterobacter cloacae ST89 blaVIM gene for subclass B1 metallo-beta-lactamase VIM-40	complete CDS
NG_050346.1	cluster_145	1	485	545	-1000	NG_050346.1 Escherichia coli DIH-1 blaVIM gene for subclass B1 metallo-beta-lactamase VIM-19	complete CDS
NG_050341.1	cluster_145	1	485	545	-1000	NG_050341.1 Pseudomonas aeruginosa blaVIM gene for subclass B1 metallo-beta-lactamase VIM-14	complete CDS
NG_050367.1	cluster_145	1	485	545	-1000	NG_050367.1 Pseudomonas aeruginosa blaVIM gene for subclass B1 metallo-beta-lactamase VIM-4	complete CDS
NG_050355.1	cluster_145	1	485	545	-1000	NG_050355.1 Escherichia coli 957 unnamed blaVIM gene for subclass B1 metallo-beta-lactamase VIM-29	complete CDS
NG_050370.1	cluster_145	1	485	545	-1000	NG_050370.1 Klebsiella pneumoniae blaVIM gene for subclass B1 metallo-beta-lactamase VIM-42	complete CDS
NG_050366.1	cluster_145	1	485	545	-1000	NG_050366.1 Klebsiella pneumoniae Kpn7494 blaVIM gene for subclass B1 metallo-beta-lactamase VIM-39	complete CDS
NG_050364.1	cluster_145	1	485	545	-1000	NG_050364.1 Pseudomonas aeruginosa 81-43486D blaVIM gene for subclass B1 metallo-beta-lactamase VIM-37	complete CDS
NG_050362.1	cluster_145	1	485	545	-1000	NG_050362.1 Klebsiella oxytoca 81-36520C blaVIM gene for subclass B1 metallo-beta-lactamase VIM-35	complete CDS
NG_050361.1	cluster_145	1	485	545	-1000	NG_050361.1 Klebsiella pneumoniae K43 blaVIM gene for subclass B1 metallo-beta-lactamase VIM-34	complete CDS
NG_050360.1	cluster_145	1	485	545	-1000	NG_050360.1 Klebsiella pneumoniae Kp7.11 blaVIM gene for subclass B1 metallo-beta-lactamase VIM-33	complete CDS
NG_050359.1	cluster_145	1	485	545	-1000	NG_050359.1 Klebsiella oxytoca C4618 blaVIM gene for subclass B1 metallo-beta-lactamase VIM-32	complete CDS
NG_050354.1	cluster_145	1	485	545	-1000	NG_050354.1 Pseudomonas aeruginosa PA 435 blaVIM gene for subclass B1 metallo-beta-lactamase VIM-28	complete CDS
NG_050353.1	cluster_145	1	485	545	-1000	NG_050353.1 Klebsiella pneumoniae KPn254B blaVIM gene for subclass B1 metallo-beta-lactamase VIM-27	complete CDS
NG_050336.1	cluster_145	1	485	545	-1000	NG_050336.1 Pseudomonas aeruginosa VR-143/97 blaVIM gene for subclass B1 metallo-beta-lactamase VIM-1	complete CDS
NG_050352.1	cluster_145	1	485	545	-1000	NG_050352.1 Klebsiella pneumoniae blaVIM gene for subclass B1 metallo-beta-lactamase VIM-26	complete CDS
NG_050351.1	cluster_145	1	485	545	-1000	NG_050351.1 Proteus mirabilis P13 unnamed blaVIM gene for subclass B1 metallo-beta-lactamase VIM-25	complete CDS
NG_050365.1	cluster_145	1	485	545	-1000	NG_050365.1 Pseudomonas aeruginosa BP2 blaVIM gene for subclass B1 metallo-beta-lactamase VIM-38	complete CDS
NG_050376.1	cluster_145	1	485	545	-1000	NG_050376.1 Pseudomonas aeruginosa 1266898 blaVIM gene for subclass B1 metallo-beta-lactamase VIM-49	complete CDS
NG_050377.1	cluster_145	1	485	545	-1000	NG_050377.1 Klebsiella pneumoniae CTF-HKP1 blaVIM gene for subclass B1 metallo-beta-lactamase VIM-5	complete CDS
NG_050381.1	cluster_146	1	198	258	-1000	NG_050381.1 Pseudomonas aeruginosa blaVIM gene for subclass B1 metallo-beta-lactamase VIM-7	complete CDS
NG_049830.1	cluster_147	1	57	117	-1000	NG_049830.1 Klebsiella pneumoniae blaOXA gene for oxacillin-hydrolyzing class D beta-lactamase OXA-9	complete CDS
NG_048593.1	cluster_148	1	645	717	-1000	NG_048593.1 Hafnia alvei HA-1 blaACC gene for cephalosporin-hydrolyzing class C beta-lactamase ACC-2	complete CDS
NG_048595.1	cluster_148	1	645	717	-1000	NG_048595.1 Hafnia alvei blaACC gene for cephalosporin-hydrolyzing class C beta-lactamase ACC-5	complete CDS
NG_048592.1	cluster_148	1	645	717	-1000	NG_048592.1 Hafnia alvei HA-10 blaACC gene for cephalosporin-hydrolyzing class C beta-lactamase ACC-1d	complete CDS
NG_048591.1	cluster_148	1	645	717	-1000	NG_048591.1 Hafnia alvei HA-8 blaACC gene for cephalosporin-hydrolyzing class C beta-lactamase ACC-1c	complete CDS
NG_048588.1	cluster_148	1	645	717	-1000	NG_048588.1 Klebsiella pneumoniae unnamed blaACC gene for cephalosporin-hydrolyzing class C beta-lactamase ACC-1	complete CDS
NG_048594.1	cluster_148	1	645	717	-1000	NG_048594.1 Proteus mirabilis 938961 blaACC gene for cephalosporin-hydrolyzing class C beta-lactamase ACC-4	complete CDS
NG_048589.1	cluster_148	1	645	717	-1000	NG_048589.1 Hafnia alvei HA-2 blaACC gene for cephalosporin-hydrolyzing class C beta-lactamase ACC-1a	complete CDS
NG_048590.1	cluster_148	1	645	717	-1000	NG_048590.1 Hafnia alvei HA-4 blaACC gene for cephalosporin-hydrolyzing class C beta-lactamase ACC-1b	complete CDS
NG_048685.1	cluster_149	1	321	381	-1000	NG_048685.1 Acinetobacter sp. ADP1 blaADC gene for cephalosporin-hydrolyzing class C beta-lactamase ADC-8	complete CDS
NG_050715.1	cluster_14_18	3	124	187	-25	NG_050715.1 Enterobacter sp. 42202 blaACT gene for cephalosporin-hydrolyzing class C beta-lactamase ACT-52	complete CDS
NG_048632.1	cluster_14_18	3	124	187	-25	NG_048632.1 Pantoea agglomerans PA1 pTV1422 blaACT gene for cephalosporin-hydrolyzing class C beta-lactamase ACT-9	complete CDS
NG_048614.1	cluster_14_18	3	124	187	-25	NG_048614.1 Enterobacter cloacae W113 blaACT gene for cephalosporin-hydrolyzing class C beta-lactamase ACT-28	complete CDS
NG_050714.1	cluster_14_18	3	124	187	-25	NG_050714.1 Enterobacter sp. 35730 blaACT gene for cephalosporin-hydrolyzing class C beta-lactamase ACT-51	complete CDS
NG_047524.1	cluster_150	1	182	242	-1000	NG_047524.1 uncultured bacterium BLR17 blaLRA gene for subclass B3 metallo-beta-lactamase LRA-17	complete CDS
NG_047525.1	cluster_151	1	552	612	-1000	NG_047525.1 uncultured bacterium BLR19 blaLRA gene for subclass B3 metallo-beta-lactamase LRA-19	complete CDS
NG_048712.1	cluster_152	1	162	222	-1000	NG_048712.1 Pectobacterium atrosepticum SCRI1043 blaCAR gene for subclass B3 metallo-beta-lactamase CAR-1	complete CDS
NG_049078.1	cluster_153	1	269	329	-1000	NG_049078.1 Empedobacter brevis ASS-1 blaEBR gene for subclass B1 metallo-beta-lactamase EBR-1	complete CDS
NG_049239.1	cluster_154	1	202	262	-1000	NG_049239.1 Flavobacterium johnsoniae UW101 CIP100931 blaJOHN gene for subclass B1 metallo-beta-lactamase JOHN-1	complete CDS
NG_050322.1	cluster_155	1	306	366	-1000	NG_050322.1 Pseudomonas aeruginosa ARC4865 blaVEB gene for class A extended-spectrum beta-lactamase VEB-14	complete CDS
NG_050327.1	cluster_155	1	306	366	-1000	NG_050327.1 Enterobacter cloacae blaVEB gene for class A extended-spectrum beta-lactamase VEB-3	complete CDS
NG_050333.1	cluster_155	1	306	366	-1000	NG_050333.1 Pseudomonas aeruginosa blaVEB gene for class A extended-spectrum beta-lactamase VEB-9	complete CDS
NG_050332.1	cluster_155	1	306	366	-1000	NG_050332.1 Escherichia coli MLI blaVEB gene for class A extended-spectrum beta-lactamase VEB-8	complete CDS
NG_050331.1	cluster_155	1	306	366	-1000	NG_050331.1 Acinetobacter baumannii pk34 blaVEB gene for class A extended-spectrum beta-lactamase VEB-7	complete CDS
NG_050329.1	cluster_155	1	306	366	-1000	NG_050329.1 Escherichia coli blaVEB gene for class A extended-spectrum beta-lactamase VEB-5	complete CDS
NG_050324.1	cluster_155	1	306	366	-1000	NG_050324.1 Pseudomonas aeruginosa blaVEB gene for class A extended-spectrum beta-lactamase VEB-16	complete CDS
NG_050320.1	cluster_155	1	306	366	-1000	NG_050320.1 Pseudomonas aeruginosa 1165799 blaVEB gene for class A extended-spectrum beta-lactamase VEB-12	complete CDS
NG_050321.1	cluster_155	1	306	366	-1000	NG_050321.1 Pseudomonas aeruginosa ARC3859 blaVEB gene for class A extended-spectrum beta-lactamase VEB-13	complete CDS
NG_050330.1	cluster_155	1	306	366	-1000	NG_050330.1 Proteus mirabilis JIE273 blaVEB gene for class A extended-spectrum beta-lactamase VEB-6	complete CDS
NG_050328.1	cluster_155	1	306	366	-1000	NG_050328.1 Proteus mirabilis blaVEB gene for class A extended-spectrum beta-lactamase VEB-4	complete CDS
NG_050326.1	cluster_155	1	306	366	-1000	NG_050326.1 Pseudomonas aeruginosa blaVEB gene for class A extended-spectrum beta-lactamase VEB-2	complete CDS
NG_050317.1	cluster_155	1	306	366	-1000	NG_050317.1 Escherichia coli MG-1 blaVEB gene for class A extended-spectrum beta-lactamase VEB-1	complete CDS
NG_050319.1	cluster_155	1	306	366	-1000	NG_050319.1 Pseudomonas aeruginosa 1082648 blaVEB gene for class A extended-spectrum beta-lactamase VEB-11	complete CDS
NG_050318.1	cluster_155	1	306	366	-1000	NG_050318.1 Proteus mirabilis CNR678 blaVEB gene for class A extended-spectrum beta-lactamase VEB-10	complete CDS
NG_050323.1	cluster_155	1	306	366	-1000	NG_050323.1 Escherichia coli ARC3554 blaVEB gene for class A extended-spectrum beta-lactamase VEB-15	complete CDS
NG_050325.1	cluster_155	1	306	366	-1000	NG_050325.1 Escherichia coli 1263201 blaVEB gene for class A extended-spectrum beta-lactamase VEB-17	complete CDS
NG_051319.1	cluster_155	1	306	366	-1000	NG_051319.1 Vibrio parahaemolyticus VPS72 pVPS72-VEB blaVEB gene for class A extended-spectrum beta-lactamase VEB-18	complete CDS
NG_048587.1	cluster_156	2	219	279	-1000	NG_048587.1 Chryseobacterium sp. Stok-1 blaCPS gene for subclass B3 metallo-beta-lactamase CPS-1	complete CDS
NG_049088.1	cluster_157	1	113	173	-1000	NG_049088.1 Epilithonimonas sp. Stok-2 blaESP gene for subclass B3 metallo-beta-lactamase ESP-1	complete CDS
NG_049152.1	cluster_158	3	62	122	-1000	NG_049152.1 Elizabethkingia meningoseptica blaGOB gene for subclass B3 metallo-beta-lactamase GOB-16	complete CDS
NG_049153.1	cluster_158	3	62	122	-1000	NG_049153.1 Elizabethkingia meningoseptica blaGOB gene for subclass B3 metallo-beta-lactamase GOB-17	complete CDS
NG_048605.1	cluster_15	3	124	184	-1000	NG_048605.1 Enterobacter cloacae MS55.2a blaACT gene for cephalosporin-hydrolyzing class C beta-lactamase ACT-19	complete CDS
NG_048624.1	cluster_15	3	124	184	-1000	NG_048624.1 Enterobacter cloacae W802 blaACT gene for cephalosporin-hydrolyzing class C beta-lactamase ACT-37	complete CDS
NG_048608.1	cluster_15	3	124	184	-1000	NG_048608.1 Enterobacter hormaechei Ugd48 blaACT gene for cephalosporin-hydrolyzing class C beta-lactamase ACT-21	complete CDS
NG_048628.1	cluster_15	3	124	184	-1000	NG_048628.1 Escherichia coli 882 EBC882 blaACT gene for cephalosporin-hydrolyzing class C beta-lactamase ACT-5	complete CDS
NG_048601.1	cluster_15	3	124	184	-1000	NG_048601.1 Enterobacter cloacae MS19.1 blaACT gene for cephalosporin-hydrolyzing class C beta-lactamase ACT-14	complete CDS
NG_048604.1	cluster_15	3	124	184	-1000	NG_048604.1 Enterobacter cloacae MS25.2 blaACT gene for cephalosporin-hydrolyzing class C beta-lactamase ACT-18	complete CDS
NG_048610.1	cluster_15	3	124	184	-1000	NG_048610.1 Enterobacter cloacae 218 blaACT gene for cephalosporin-hydrolyzing class C beta-lactamase ACT-23	complete CDS
NG_048626.1	cluster_15	3	124	184	-1000	NG_048626.1 Enterobacter cloacae ES 01 blaACT gene for cephalosporin-hydrolyzing class C beta-lactamase ACT-39	complete CDS
NG_050710.1	cluster_15	3	124	184	-1000	NG_050710.1 Enterobacter sp. 36796 blaACT gene for cephalosporin-hydrolyzing class C beta-lactamase ACT-47	complete CDS
NG_048611.1	cluster_15	3	124	184	-1000	NG_048611.1 Enterobacter cloacae W1059 blaACT gene for cephalosporin-hydrolyzing class C beta-lactamase ACT-24	complete CDS
NG_048623.1	cluster_15	3	124	184	-1000	NG_048623.1 Enterobacter cloacae W714 blaACT gene for cephalosporin-hydrolyzing class C beta-lactamase ACT-36	complete CDS
NG_050707.1	cluster_15	3	124	184	-1000	NG_050707.1 Enterobacter cloacae 35638 blaACT gene for cephalosporin-hydrolyzing class C beta-lactamase ACT-44	complete CDS
NG_048603.1	cluster_15	3	124	184	-1000	NG_048603.1 Enterobacter cloacae MS16.2 blaACT gene for cephalosporin-hydrolyzing class C beta-lactamase ACT-17	complete CDS
NG_050703.1	cluster_15	3	124	184	-1000	NG_050703.1 Enterobacter cloacae 28132 blaACT gene for cephalosporin-hydrolyzing class C beta-lactamase ACT-40	complete CDS
NG_050705.1	cluster_15	3	124	184	-1000	NG_050705.1 Enterobacter cloacae 35010 blaACT gene for cephalosporin-hydrolyzing class C beta-lactamase ACT-42	complete CDS
NG_048622.1	cluster_15	3	124	184	-1000	NG_048622.1 Enterobacter cloacae MS5381 blaACT gene for cephalosporin-hydrolyzing class C beta-lactamase ACT-35	complete CDS
NG_048602.1	cluster_15	3	124	184	-1000	NG_048602.1 Enterobacter cloacae MS22.1 blaACT gene for cephalosporin-hydrolyzing class C beta-lactamase ACT-15	complete CDS
NG_048613.1	cluster_15	3	124	184	-1000	NG_048613.1 Enterobacter cloacae W1111 blaACT gene for cephalosporin-hydrolyzing class C beta-lactamase ACT-27	complete CDS
NG_050706.1	cluster_15	3	124	184	-1000	NG_050706.1 Enterobacter cloacae 35415 blaACT gene for cephalosporin-hydrolyzing class C beta-lactamase ACT-43	complete CDS
NG_048630.1	cluster_15	3	124	184	-1000	NG_048630.1 Klebsiella pneumoniae 1464 EBC1464 blaACT gene for cephalosporin-hydrolyzing class C beta-lactamase ACT-7	complete CDS
NG_048619.1	cluster_15	3	124	184	-1000	NG_048619.1 Enterobacter cloacae 958153 blaACT gene for cephalosporin-hydrolyzing class C beta-lactamase ACT-32	complete CDS
NG_048620.1	cluster_15	3	124	184	-1000	NG_048620.1 Enterobacter cloacae 919729 blaACT gene for cephalosporin-hydrolyzing class C beta-lactamase ACT-33	complete CDS
NG_048607.1	cluster_15	3	124	184	-1000	NG_048607.1 Enterobacter hormaechei Ugd36 blaACT gene for cephalosporin-hydrolyzing class C beta-lactamase ACT-20	complete CDS
NG_048617.1	cluster_15	3	124	184	-1000	NG_048617.1 Enterobacter cloacae 990995 blaACT gene for cephalosporin-hydrolyzing class C beta-lactamase ACT-30	complete CDS
NG_050708.1	cluster_15	3	124	184	-1000	NG_050708.1 Enterobacter cloacae 43555 blaACT gene for cephalosporin-hydrolyzing class C beta-lactamase ACT-45	complete CDS
NG_050704.1	cluster_15	3	124	184	-1000	NG_050704.1 Enterobacter cloacae 34984 blaACT gene for cephalosporin-hydrolyzing class C beta-lactamase ACT-41	complete CDS
NG_050709.1	cluster_15	3	124	184	-1000	NG_050709.1 Enterobacter cloacae 44888 blaACT gene for cephalosporin-hydrolyzing class C beta-lactamase ACT-46	complete CDS
NG_048618.1	cluster_15	3	124	184	-1000	NG_048618.1 Enterobacter cloacae 963327 blaACT gene for cephalosporin-hydrolyzing class C beta-lactamase ACT-31	complete CDS
NG_048612.1	cluster_15	3	124	184	-1000	NG_048612.1 Enterobacter cloacae W1061 blaACT gene for cephalosporin-hydrolyzing class C beta-lactamase ACT-25	complete CDS
NG_050702.1	cluster_15	3	124	184	-1000	NG_050702.1 Enterobacter cloacae 212 blaACT gene for cephalosporin-hydrolyzing class C beta-lactamase ACT-16	complete CDS
NG_050655.1	cluster_160	1	354	414	-1000	NG_050655.1 Elizabethkingia miricola ATCC 33958 blaGOB gene for subclass B3 metallo-beta-lactamase GOB-7	complete CDS
NG_049958.1	cluster_161	1	388	448	-1000	NG_049958.1 Pedobacter sp. ALS-14 blaB3PEDO gene for subclass B3 metallo-beta-lactamase PEDO-2	complete CDS
NG_049957.1	cluster_162	1	40	100	-1000	NG_049957.1 Pedobacter sp. SI-33 blaB3PEDO gene for subclass B3 metallo-beta-lactamase PEDO-1	complete CDS
NG_047523.1	cluster_163	1	46	106	-1000	NG_047523.1 uncultured bacterium BLR12 blaLRA gene for subclass B3 metallo-beta-lactamase LRA-12	complete CDS
NG_049090.1	cluster_164	1	369	429	-1000	NG_049090.1 Fluoribacter gormanii CCUG 12267 blaFEZ gene for subclass B3 metallo-beta-lactamase FEZ-1	complete CDS
NG_048896.1	cluster_165	1	312	408	-1000	NG_048896.1 Capnocytophaga sputigena NOR blaCSP gene for class A extended-spectrum beta-lactamase CSP-1	complete CDS
NG_050141.1	cluster_165	1	312	408	-1000	NG_050141.1 Capnocytophaga sputigena 507 blaCSP gene for CSP family class A extended-spectrum beta-lactamase SPU-1	complete CDS
NG_051447.1	cluster_166	1	429	489	-1000	NG_051447.1 Acinetobacter sp. MRSN7700 blaADC gene for class C beta-lactamase ADC-83	complete CDS
NG_051448.1	cluster_166	1	429	489	-1000	NG_051448.1 Acinetobacter baumannii MRSN7829 blaADC gene for class C beta-lactamase ADC-84	complete CDS
NG_051451.1	cluster_167_168	3	919	994	-1000	NG_051451.1 Acinetobacter baumannii MRSN15088 blaADC gene for class C beta-lactamase ADC-87	complete CDS
NG_051452.1	cluster_167_168	3	919	994	-1000	NG_051452.1 Acinetobacter baumannii MRSN7185 blaADC gene for class C beta-lactamase ADC-88	complete CDS
NG_048660.1	cluster_167_168	3	919	994	-1000	NG_048660.1 Acinetobacter pittii blaADC gene for class C beta-lactamase ADC-5	complete CDS
NG_051443.1	cluster_167_168	3	919	994	-1000	NG_051443.1 Acinetobacter baumannii MRSN1449 blaADC gene for class C beta-lactamase ADC-104	complete CDS
NG_054996.1	cluster_167_168	3	919	994	-1000	NG_054996.1 Acinetobacter baumannii JX101 blaADC gene for class C beta-lactamase ADC-154	complete CDS
NG_051446.1	cluster_167_168	3	919	994	-1000	NG_051446.1 Acinetobacter baumannii MRSN11765 blaADC gene for class C beta-lactamase ADC-107	complete CDS
NG_048663.1	cluster_167_168	3	919	994	-1000	NG_048663.1 Acinetobacter baumannii BC3 blaADC gene for class C extended-spectrum beta-lactamase ADC-52	complete CDS
NG_054691.1	cluster_167_168	3	919	994	-1000	NG_054691.1 Acinetobacter baumannii AB2RED09 blaADC gene for class C beta-lactamase ADC-152	complete CDS
NG_048669.1	cluster_167_168	3	919	994	-1000	NG_048669.1 Acinetobacter baumannii blaADC gene for class C beta-lactamase ADC-6	complete CDS
NG_051442.1	cluster_167_168	3	919	994	-1000	NG_051442.1 Acinetobacter baumannii MRSN1439 blaADC gene for class C beta-lactamase ADC-103	complete CDS
NG_051444.1	cluster_167_168	3	919	994	-1000	NG_051444.1 Acinetobacter baumannii MRSN15045 blaADC gene for class C beta-lactamase ADC-105	complete CDS
NG_051461.1	cluster_167_168	3	919	994	-1000	NG_051461.1 Acinetobacter baumannii MRSN7479 blaADC gene for class C beta-lactamase ADC-97	complete CDS
NG_048676.1	cluster_167_168	3	919	994	-1000	NG_048676.1 Acinetobacter baumannii D015 blaADC gene for carbapenem-hydrolyzing class C beta-lactamase ADC-68	complete CDS
NG_051454.1	cluster_167_168	3	919	994	-1000	NG_051454.1 Acinetobacter baumannii MRSN7709 blaADC gene for class C beta-lactamase ADC-90	complete CDS
NG_048667.1	cluster_167_168	3	919	994	-1000	NG_048667.1 Acinetobacter baumannii ZJM011 blaADC gene for class C beta-lactamase ADC-58	complete CDS
NG_048661.1	cluster_167_168	3	919	994	-1000	NG_048661.1 Acinetobacter baumannii CIP7010 blaADC gene for class C extended-spectrum beta-lactamase ADC-50	complete CDS
NG_051494.1	cluster_167_168	3	919	994	-1000	NG_051494.1 Acinetobacter baumannii 12 blaADC gene for class C beta-lactamase ADC-57	complete CDS
NG_048664.1	cluster_167_168	3	919	994	-1000	NG_048664.1 Acinetobacter baumannii BC5 blaADC gene for class C extended-spectrum beta-lactamase ADC-53	complete CDS
NG_051456.1	cluster_167_168	3	919	994	-1000	NG_051456.1 Acinetobacter baumannii MRSN7124 blaADC gene for class C beta-lactamase ADC-92	complete CDS
NG_048681.1	cluster_167_168	3	919	994	-1000	NG_048681.1 Acinetobacter baumannii A078 blaADC gene for class C extended-spectrum beta-lactamase ADC-76	complete CDS
NG_051455.1	cluster_167_168	3	919	994	-1000	NG_051455.1 Acinetobacter baumannii MRSN7100 blaADC gene for class C beta-lactamase ADC-91	complete CDS
NG_048673.1	cluster_167_168	3	919	994	-1000	NG_048673.1 Acinetobacter baumannii Z21 blaADC gene for class C beta-lactamase ADC-63	complete CDS
NG_048651.1	cluster_167_168	3	919	994	-1000	NG_048651.1 Acinetobacter baumannii ABAC-1 blaADC gene for class C beta-lactamase ADC-3	complete CDS
NG_048655.1	cluster_167_168	3	919	994	-1000	NG_048655.1 Acinetobacter baumannii ABAC-2 blaADC gene for class C beta-lactamase ADC-4	complete CDS
NG_048650.1	cluster_167_168	3	919	994	-1000	NG_048650.1 Acinetobacter baumannii BC4 blaADC gene for class C extended-spectrum beta-lactamase ADC-26	complete CDS
NG_051460.1	cluster_167_168	3	919	994	-1000	NG_051460.1 Acinetobacter baumannii MRSN11712 blaADC gene for class C beta-lactamase ADC-96	complete CDS
NG_048677.1	cluster_167_168	3	919	994	-1000	NG_048677.1 Acinetobacter baumannii blaADC gene for class C beta-lactamase ADC-7	complete CDS
NG_050717.1	cluster_167_168	3	919	994	-1000	NG_050717.1 Acinetobacter baumannii NIPH 615 blaADC gene for class C extended-spectrum beta-lactamase ADC-32	complete CDS
NG_048644.1	cluster_167_168	3	919	994	-1000	NG_048644.1 Oligella urethralis blaADC gene for class C beta-lactamase ADC-2	complete CDS
NG_048682.1	cluster_167_168	3	919	994	-1000	NG_048682.1 Acinetobacter baumannii A078 blaADC gene for class C extended-spectrum beta-lactamase ADC-77	complete CDS
NG_051445.1	cluster_167_168	3	919	994	-1000	NG_051445.1 Acinetobacter baumannii MRSN7204 blaADC gene for class C beta-lactamase ADC-106	complete CDS
NG_048665.1	cluster_167_168	3	919	994	-1000	NG_048665.1 Acinetobacter baumannii Ab09536 blaADC gene for class C beta-lactamase ADC-54	complete CDS
NG_048686.1	cluster_167_168	3	919	994	-1000	NG_048686.1 Acinetobacter baumannii A099 blaADC gene for class C extended-spectrum beta-lactamase ADC-80	complete CDS
NG_051439.1	cluster_167_168	3	919	994	-1000	NG_051439.1 Acinetobacter baumannii MRSN7495 blaADC gene for class C beta-lactamase ADC-100	complete CDS
NG_048680.1	cluster_167_168	3	919	994	-1000	NG_048680.1 Acinetobacter baumannii A076 blaADC gene for class C extended-spectrum beta-lactamase ADC-75	complete CDS
NG_048670.1	cluster_167_168	3	919	994	-1000	NG_048670.1 Acinetobacter baumannii pa01 blaADC gene for class C beta-lactamase ADC-60	complete CDS
NG_048668.1	cluster_167_168	3	919	994	-1000	NG_048668.1 Acinetobacter baumannii ZJM012 blaADC gene for class C beta-lactamase ADC-59	complete CDS
NG_048675.1	cluster_167_168	3	919	994	-1000	NG_048675.1 Acinetobacter baumannii CZ01 blaADC gene for class C beta-lactamase ADC-67	complete CDS
NG_048672.1	cluster_167_168	3	919	994	-1000	NG_048672.1 Acinetobacter baumannii J65 blaADC gene for class C beta-lactamase ADC-62	complete CDS
NG_050716.1	cluster_167_168	3	919	994	-1000	NG_050716.1 Acinetobacter baumannii 1656-2 blaADC gene for class C extended-spectrum beta-lactamase ADC-31	complete CDS
NG_048683.1	cluster_167_168	3	919	994	-1000	NG_048683.1 Acinetobacter baumannii A082 blaADC gene for class C extended-spectrum beta-lactamase ADC-78	complete CDS
NG_048633.1	cluster_167_168	3	919	994	-1000	NG_048633.1 Acinetobacter baumannii blaADC gene for class C extended-spectrum beta-lactamase ADC-1	complete CDS
NG_050718.1	cluster_167_168	3	919	994	-1000	NG_050718.1 Acinetobacter baumannii MDR-TJ blaADC gene for class C extended-spectrum beta-lactamase ADC-82	complete CDS
NG_048678.1	cluster_167_168	3	919	994	-1000	NG_048678.1 Acinetobacter baumannii A072 blaADC gene for class C extended-spectrum beta-lactamase ADC-73	complete CDS
NG_048671.1	cluster_167_168	3	919	994	-1000	NG_048671.1 Acinetobacter baumannii L20 blaADC gene for class C beta-lactamase ADC-61	complete CDS
NG_048666.1	cluster_167_168	3	919	994	-1000	NG_048666.1 Acinetobacter baumannii GB150 blaADC gene for cefepime-hydrolyzing class C extended-spectrum beta-lactamase ADC-56	complete CDS
NG_048649.1	cluster_167_168	3	919	994	-1000	NG_048649.1 Acinetobacter baumannii 17368 blaADC gene for class C beta-lactamase ADC-25	complete CDS
NG_048652.1	cluster_167_168	3	919	994	-1000	NG_048652.1 Acinetobacter baumannii BC2 blaADC gene for class C extended-spectrum beta-lactamase ADC-30	complete CDS
NG_048687.1	cluster_167_168	3	919	994	-1000	NG_048687.1 Acinetobacter baumannii A100 blaADC gene for class C extended-spectrum beta-lactamase ADC-81	complete CDS
NG_048653.1	cluster_167_168	3	919	994	-1000	NG_048653.1 Acinetobacter baumannii blaADC gene for class C beta-lactamase ADC-38	complete CDS
NG_048635.1	cluster_167_168	3	919	994	-1000	NG_048635.1 Acinetobacter baumannii AYE blaADC gene for class C extended-spectrum beta-lactamase ADC-11	complete CDS
NG_048654.1	cluster_167_168	3	919	994	-1000	NG_048654.1 Acinetobacter baumannii blaADC gene for class C beta-lactamase ADC-39	complete CDS
NG_048679.1	cluster_167_168	3	919	994	-1000	NG_048679.1 Acinetobacter baumannii A074 blaADC gene for class C extended-spectrum beta-lactamase ADC-74	complete CDS
NG_051453.1	cluster_167_168	3	919	994	-1000	NG_051453.1 Acinetobacter baumannii MRSN7212 blaADC gene for class C beta-lactamase ADC-89	complete CDS
NG_051462.1	cluster_167_168	3	919	994	-1000	NG_051462.1 Acinetobacter baumannii MRSN7301 blaADC gene for class C beta-lactamase ADC-98	complete CDS
NG_051463.1	cluster_167_168	3	919	994	-1000	NG_051463.1 Acinetobacter baumannii MRSN7486 blaADC gene for class C beta-lactamase ADC-99	complete CDS
NG_051440.1	cluster_167_168	3	919	994	-1000	NG_051440.1 Acinetobacter baumannii MRSN7119 blaADC gene for class C beta-lactamase ADC-101	complete CDS
NG_051441.1	cluster_167_168	3	919	994	-1000	NG_051441.1 Acinetobacter baumannii MRSN7745 blaADC gene for class C beta-lactamase ADC-102	complete CDS
NG_048634.1	cluster_167_168	3	919	994	-1000	NG_048634.1 Acinetobacter baumannii blaADC gene for class C extended-spectrum beta-lactamase ADC-10	complete CDS
NG_048662.1	cluster_167_168	3	919	994	-1000	NG_048662.1 Acinetobacter baumannii BC1 blaADC gene for class C extended-spectrum beta-lactamase ADC-51	complete CDS
NG_051493.1	cluster_167_168	3	919	994	-1000	NG_051493.1 Acinetobacter baumannii CGAB09 blaADC gene for class C extended-spectrum beta-lactamase ADC-29	complete CDS
NG_051459.1	cluster_167_168	3	919	994	-1000	NG_051459.1 Acinetobacter baumannii MRSN15076 blaADC gene for class C beta-lactamase ADC-95	complete CDS
NG_051458.1	cluster_167_168	3	919	994	-1000	NG_051458.1 Acinetobacter baumannii MRSN7249 blaADC gene for class C beta-lactamase ADC-94	complete CDS
NG_048684.1	cluster_167_168	3	919	994	-1000	NG_048684.1 Acinetobacter baumannii A085 blaADC gene for class C extended-spectrum beta-lactamase ADC-79	complete CDS
NG_051457.1	cluster_167_168	3	919	994	-1000	NG_051457.1 Acinetobacter baumannii MRSN7699 blaADC gene for class C beta-lactamase ADC-93	complete CDS
NG_048642.1	cluster_167_168	3	919	994	-1000	NG_048642.1 Acinetobacter pittii 195 GEIH blaADC gene for class C extended-spectrum beta-lactamase ADC-18	complete CDS
NG_048648.1	cluster_167_168	3	919	994	-1000	NG_048648.1 Acinetobacter pittii 243 GEIH blaADC gene for class C extended-spectrum beta-lactamase ADC-23	complete CDS
NG_048659.1	cluster_167_168	3	919	994	-1000	NG_048659.1 Acinetobacter pittii blaADC gene for class C extended-spectrum beta-lactamase ADC-44	complete CDS
NG_048639.1	cluster_167_168	3	919	994	-1000	NG_048639.1 Acinetobacter pittii 69 GEIH blaADC gene for class C extended-spectrum beta-lactamase ADC-15	complete CDS
NG_051450.1	cluster_167_168	3	919	994	-1000	NG_051450.1 Acinetobacter sp. MRSN7664 blaADC gene for class C beta-lactamase ADC-86	complete CDS
NG_048643.1	cluster_167_168	3	919	994	-1000	NG_048643.1 Acinetobacter pittii 21 GEIH blaADC gene for class C extended-spectrum beta-lactamase ADC-19	complete CDS
NG_048645.1	cluster_167_168	3	919	994	-1000	NG_048645.1 Acinetobacter pittii 90 GEIH blaADC gene for class C extended-spectrum beta-lactamase ADC-20	complete CDS
NG_048641.1	cluster_167_168	3	919	994	-1000	NG_048641.1 Acinetobacter pittii 109 GEIH blaADC gene for class C extended-spectrum beta-lactamase ADC-17	complete CDS
NG_048647.1	cluster_167_168	3	919	994	-1000	NG_048647.1 Acinetobacter pittii 128 GEIH blaADC gene for class C extended-spectrum beta-lactamase ADC-22	complete CDS
NG_048637.1	cluster_167_168	3	919	994	-1000	NG_048637.1 Acinetobacter pittii 20 GEIH blaADC gene for class C extended-spectrum beta-lactamase ADC-13	complete CDS
NG_048638.1	cluster_167_168	3	919	994	-1000	NG_048638.1 Acinetobacter pittii 65 GEIH blaADC gene for class C extended-spectrum beta-lactamase ADC-14	complete CDS
NG_048646.1	cluster_167_168	3	919	994	-1000	NG_048646.1 Acinetobacter pittii 67 GEIH blaADC gene for class C extended-spectrum beta-lactamase ADC-21	complete CDS
NG_048658.1	cluster_167_168	3	919	994	-1000	NG_048658.1 Acinetobacter pittii blaADC gene for class C extended-spectrum beta-lactamase ADC-43	complete CDS
NG_048656.1	cluster_167_168	3	919	994	-1000	NG_048656.1 Acinetobacter pittii blaADC gene for class C extended-spectrum beta-lactamase ADC-41	complete CDS
NG_048636.1	cluster_167_168	3	919	994	-1000	NG_048636.1 Acinetobacter pittii 14 GEIH blaADC gene for class C extended-spectrum beta-lactamase ADC-12	complete CDS
NG_048657.1	cluster_167_168	3	919	994	-1000	NG_048657.1 Acinetobacter pittii blaADC gene for class C extended-spectrum beta-lactamase ADC-42	complete CDS
NG_051317.1	cluster_167_168	3	919	994	-1000	NG_051317.1 Acinetobacter pittii ABBL148 blaADC gene for class C extended-spectrum beta-lactamase ADC-70	complete CDS
NG_048640.1	cluster_169	3	919	979	-9	NG_048640.1 Acinetobacter pittii 103 GEIH blaADC gene for class C extended-spectrum beta-lactamase ADC-16	complete CDS
NG_049297.1	cluster_16	2	124	184	-1000	NG_049297.1 Enterobacter asburiae 925199 blaMIR gene for cephalosporin-hydrolyzing class C beta-lactamase MIR-13	complete CDS
NG_049299.1	cluster_16	2	124	184	-1000	NG_049299.1 Enterobacter kobei 949082 blaMIR gene for cephalosporin-hydrolyzing class C beta-lactamase MIR-15	complete CDS
NG_049306.1	cluster_16	2	124	184	-1000	NG_049306.1 Klebsiella pneumoniae 801 EBC801 blaMIR gene for cephalosporin-hydrolyzing class C beta-lactamase MIR-5	complete CDS
NG_049309.1	cluster_16	2	124	184	-1000	NG_049309.1 Enterobacter asburiae 961155 blaMIR gene for cephalosporin-hydrolyzing class C beta-lactamase MIR-9	complete CDS
NG_049304.1	cluster_16	2	124	184	-1000	NG_049304.1 Enterobacter cloacae YMC CB1/3698 blaMIR gene for cephalosporin-hydrolyzing class C beta-lactamase MIR-3	complete CDS
NG_049305.1	cluster_16	2	124	184	-1000	NG_049305.1 Escherichia coli 384 unnamed blaMIR gene for cephalosporin-hydrolyzing class C beta-lactamase MIR-4	complete CDS
NG_049303.1	cluster_16	2	124	184	-1000	NG_049303.1 Enterobacter cloacae blaMIR gene for cephalosporin-hydrolyzing class C beta-lactamase MIR-2	complete CDS
NG_049301.1	cluster_16	2	124	184	-1000	NG_049301.1 Enterobacter cloacae blaMIR gene for cephalosporin-hydrolyzing class C beta-lactamase MIR-17	complete CDS
NG_049300.1	cluster_16	2	124	184	-1000	NG_049300.1 Enterobacter asburiae 959730 blaMIR gene for cephalosporin-hydrolyzing class C beta-lactamase MIR-16	complete CDS
NG_049296.1	cluster_16	2	124	184	-1000	NG_049296.1 Enterobacter cloacae 918160 blaMIR gene for cephalosporin-hydrolyzing class C beta-lactamase MIR-12	complete CDS
NG_049294.1	cluster_16	2	124	184	-1000	NG_049294.1 Enterobacter asburiae 986759 blaMIR gene for cephalosporin-hydrolyzing class C beta-lactamase MIR-10	complete CDS
NG_049302.1	cluster_16	2	124	184	-1000	NG_049302.1 Enterobacter sp. ET82 blaMIR gene for cephalosporin-hydrolyzing class C beta-lactamase MIR-18	complete CDS
NG_049293.1	cluster_16	2	124	184	-1000	NG_049293.1 Klebsiella pneumoniae pMG230 blaMIR gene for cephalosporin-hydrolyzing class C beta-lactamase MIR-1	complete CDS
NG_050721.1	cluster_16	2	124	184	-1000	NG_050721.1 Enterobacter asburiae 35731 blaMIR gene for cephalosporin-hydrolyzing class C beta-lactamase MIR-19	complete CDS
NG_049295.1	cluster_16	2	124	184	-1000	NG_049295.1 Enterobacter cloacae 961547 blaMIR gene for cephalosporin-hydrolyzing class C beta-lactamase MIR-11	complete CDS
NG_050723.1	cluster_16	2	124	184	-1000	NG_050723.1 Enterobacter asburiae 43444 blaMIR gene for cephalosporin-hydrolyzing class C beta-lactamase MIR-21	complete CDS
NG_049307.1	cluster_16	2	124	184	-1000	NG_049307.1 Enterobacter cloacae 29 blaMIR gene for cephalosporin-hydrolyzing class C beta-lactamase MIR-6	complete CDS
NG_050722.1	cluster_16	2	124	184	-1000	NG_050722.1 Enterobacter asburiae 42192 blaMIR gene for cephalosporin-hydrolyzing class C beta-lactamase MIR-20	complete CDS
NG_049308.1	cluster_16	2	124	184	-1000	NG_049308.1 Enterobacter cloacae W730 blaMIR gene for cephalosporin-hydrolyzing class C beta-lactamase MIR-7	complete CDS
NG_048711.1	cluster_171	2	511	571	-1000	NG_048711.1 Moraxella catarrhalis ATCC 53879 blaBRO gene for class A beta-lactamase BRO-1	complete CDS
NG_054940.1	cluster_171	2	511	571	-1000	NG_054940.1 Moraxella catarrhalis BBH18 blaBRO gene for class A beta-lactamase BRO-2	complete CDS
NG_050311.1	cluster_172	2	557	641	-1000	NG_050311.1 Escherichia coli R170 pRZA92 blaTLA gene for class A extended-spectrum beta-lactamase TLA-1	complete CDS
NG_050312.1	cluster_172	2	557	641	-1000	NG_050312.1 Serratia marcescens 11663 p11663 blaTLA gene for class A extended-spectrum beta-lactamase TLA-3	complete CDS
NG_049110.1	cluster_173	2	381	441	-1000	NG_049110.1 Francisella tularensis subsp. tularensis SCHU S4 blaFTU gene for class A beta-lactamase FTU-1	complete CDS
NG_054658.1	cluster_174	1	422	482	-1000	NG_054658.1 Francisella philomiragia subsp. philomiragia ATCC 25015 O#319L blaFPH gene for carbapenem-hydrolyzing class A beta-lactamase FPH-1	complete CDS
NG_048756.1	cluster_177	1	547	607	-1000	NG_048756.1 Clostridium botulinum 224-13 blaCBP gene for penicillin-hydrolyzing class A beta-lactamase CBP-1	complete CDS
NG_049267.1	cluster_178	1	551	611	-1000	NG_049267.1 Pseudomonas aeruginosa 2293E 2293E blaLCR gene for oxacillin-hydrolyzing class D beta-lactamase LCR-1	complete CDS
NG_049343.1	cluster_178	1	551	611	-1000	NG_049343.1 Pseudomonas aeruginosa M302 pMLH50 blaNPS gene for oxacillin-hydrolyzing class D beta-lactamase NPS-1	complete CDS
NG_049663.1	cluster_179	1	64	124	-1000	NG_049663.1 Citrobacter freundii Cfr-FI-07 blaOXA gene for carbapenem-hydrolyzing class D beta-lactamase OXA-372	complete CDS
NG_050712.1	cluster_17	3	466	526	-1000	NG_050712.1 Enterobacter sp. 35669 blaACT gene for cephalosporin-hydrolyzing class C beta-lactamase ACT-49	complete CDS
NG_049494.1	cluster_180	1	149	209	-1000	NG_049494.1 Pseudomonas aeruginosa o0041437 blaOXA gene for class D beta-lactamase OXA-198	complete CDS
NG_049683.1	cluster_181	1	73	133	-1000	NG_049683.1 uncultured bacterium pSp33 blaOXA gene for OXA-1 family class D beta-lactamase OXA-392	complete CDS
NG_049751.1	cluster_181	1	73	133	-1000	NG_049751.1 Klebsiella pneumoniae 11978 blaOXA gene for oxacillin-hydrolyzing class D beta-lactamase OXA-47	complete CDS
NG_049605.1	cluster_181	1	73	133	-1000	NG_049605.1 Pseudomonas aeruginosa unnamed blaOXA gene for class D extended-spectrum beta-lactamase OXA-31	complete CDS
NG_049520.1	cluster_181	1	73	133	-1000	NG_049520.1 Pseudomonas aeruginosa E1PA9-8 blaOXA gene for class D beta-lactamase OXA-224	complete CDS
NG_049688.1	cluster_181	1	73	133	-1000	NG_049688.1 Citrobacter freundii blaOXA gene for oxacillin-hydrolyzing class D beta-lactamase OXA-4	complete CDS
NG_051517.1	cluster_181	1	73	133	-1000	NG_051517.1 Klebsiella pneumoniae 652-15 blaOXA gene for OXA-1 family class D beta-lactamase OXA-534	complete CDS
NG_049392.1	cluster_181	1	73	133	-1000	NG_049392.1 Shigella flexneri blaOXA gene for oxacillin-hydrolyzing class D beta-lactamase OXA-1	complete CDS
NG_049613.1	cluster_181	1	73	133	-1000	NG_049613.1 Proteus mirabilis TRP41 blaOXA gene for class D beta-lactamase OXA-320	complete CDS
NG_049586.1	cluster_182	1	407	467	-1000	NG_049586.1 Fluoribacter gormanii ATCC 33297T blaOXA gene for oxacillin-hydrolyzing class D beta-lactamase OXA-29	complete CDS
NG_049625.1	cluster_183	3	135	198	-1000	NG_049625.1 Acinetobacter johnsonii st21849 blaOXA gene for OXA-211 family carbapenem-hydrolyzing class D beta-lactamase OXA-333	complete CDS
NG_049578.1	cluster_183	3	135	198	-1000	NG_049578.1 Acinetobacter johnsonii ANC 3681 blaOXA gene for OXA-211 family carbapenem-hydrolyzing class D beta-lactamase OXA-280	complete CDS
NG_049604.1	cluster_183	3	135	198	-1000	NG_049604.1 Acinetobacter johnsonii INSRAET49 blaOXA gene for OXA-211 family carbapenem-hydrolyzing class D beta-lactamase OXA-309	complete CDS
NG_049626.1	cluster_183	3	135	198	-1000	NG_049626.1 Acinetobacter johnsonii st21275 blaOXA gene for OXA-211 family carbapenem-hydrolyzing class D beta-lactamase OXA-334	complete CDS
NG_049511.1	cluster_183	3	135	198	-1000	NG_049511.1 Acinetobacter johnsonii MER blaOXA gene for OXA-211 family carbapenem-hydrolyzing class D beta-lactamase OXA-212	complete CDS
NG_049510.1	cluster_183	3	135	198	-1000	NG_049510.1 Acinetobacter johnsonii CIP70.16 blaOXA gene for carbapenem-hydrolyzing class D beta-lactamase OXA-211	complete CDS
NG_049579.1	cluster_183	3	135	198	-1000	NG_049579.1 Acinetobacter johnsonii CIP 64.6 blaOXA gene for OXA-211 family carbapenem-hydrolyzing class D beta-lactamase OXA-281	complete CDS
NG_049664.1	cluster_183	3	135	198	-1000	NG_049664.1 Acinetobacter johnsonii blaOXA gene for OXA-211 family carbapenem-hydrolyzing class D beta-lactamase OXA-373	complete CDS
NG_049575.1	cluster_184	3	237	297	-1000	NG_049575.1 Acinetobacter schindleri MRSN 10319 blaOXA gene for OXA-134 family carbapenem-hydrolyzing class D beta-lactamase OXA-278	complete CDS
NG_051752.1	cluster_184	3	237	297	-1000	NG_051752.1 Acinetobacter schindleri S35 blaOXA gene for OXA-134 family carbapenem-hydrolyzing class D beta-lactamase OXA-537	complete CDS
NG_049532.1	cluster_184	3	237	297	-1000	NG_049532.1 Acinetobacter baumannii 684 blaOXA gene for OXA-134 family carbapenem-hydrolyzing class D beta-lactamase OXA-237	complete CDS
NG_049530.1	cluster_184	3	237	297	-1000	NG_049530.1 Acinetobacter baumannii 401 blaOXA gene for OXA-134 family carbapenem-hydrolyzing class D beta-lactamase OXA-235	complete CDS
NG_049531.1	cluster_184	3	237	297	-1000	NG_049531.1 Acinetobacter baumannii 255 blaOXA gene for OXA-134 family carbapenem-hydrolyzing class D beta-lactamase OXA-236	complete CDS
NG_049573.1	cluster_184	3	237	297	-1000	NG_049573.1 Acinetobacter schindleri NIPH 900 blaOXA gene for OXA-134 family carbapenem-hydrolyzing class D beta-lactamase OXA-276	complete CDS
NG_049574.1	cluster_184	3	237	297	-1000	NG_049574.1 Acinetobacter schindleri CIP 107287 blaOXA gene for OXA-134 family carbapenem-hydrolyzing class D beta-lactamase OXA-277	complete CDS
NG_049653.1	cluster_184	3	237	297	-1000	NG_049653.1 Acinetobacter schindleri LUH10192 blaOXA gene for OXA-134 family carbapenem-hydrolyzing class D beta-lactamase OXA-360	complete CDS
NG_049583.1	cluster_185	3	474	534	-1000	NG_049583.1 Acinetobacter sp. CIP 64.7 blaOXA gene for OXA-134 family carbapenem-hydrolyzing class D beta-lactamase OXA-285	complete CDS
NG_049655.1	cluster_185	3	474	534	-1000	NG_049655.1 Acinetobacter lwoffii St15671 blaOXA gene for OXA-134 family carbapenem-hydrolyzing class D beta-lactamase OXA-362	complete CDS
NG_049582.1	cluster_185	3	474	534	-1000	NG_049582.1 Acinetobacter sp. CIP 51.11 blaOXA gene for OXA-134 family carbapenem-hydrolyzing class D beta-lactamase OXA-284	complete CDS
NG_049656.1	cluster_185	3	474	534	-1000	NG_049656.1 Acinetobacter lwoffii St17095 blaOXA gene for OXA-134 family carbapenem-hydrolyzing class D beta-lactamase OXA-363	complete CDS
NG_049654.1	cluster_186	3	309	403	-1000	NG_049654.1 Acinetobacter lwoffii St14241 blaOXA gene for OXA-134 family carbapenem-hydrolyzing class D beta-lactamase OXA-361	complete CDS
NG_050781.1	cluster_186	3	309	403	-1000	NG_050781.1 Acinetobacter lwoffii S459 blaOXA gene for OXA-134 family carbapenem-hydrolyzing class D beta-lactamase OXA-496	complete CDS
NG_049434.1	cluster_186	3	309	403	-1000	NG_049434.1 Acinetobacter lwoffii AL3 blaOXA gene for carbapenem-hydrolyzing class D beta-lactamase OXA-134	complete CDS
NG_049627.1	cluster_186	3	309	403	-1000	NG_049627.1 Acinetobacter lwoffii st19503 blaOXA gene for OXA-134 family carbapenem-hydrolyzing class D beta-lactamase OXA-335	complete CDS
NG_049580.1	cluster_186	3	309	403	-1000	NG_049580.1 Acinetobacter lwoffii NIPH 715 blaOXA gene for OXA-134 family carbapenem-hydrolyzing class D beta-lactamase OXA-282	complete CDS
NG_049581.1	cluster_186	3	309	403	-1000	NG_049581.1 Acinetobacter sp. CIP A162 blaOXA gene for OXA-134 family carbapenem-hydrolyzing class D beta-lactamase OXA-283	complete CDS
NG_049592.1	cluster_187	3	354	414	-1000	NG_049592.1 Acinetobacter sp. NIPH 1847 blaOXA gene for class D beta-lactamase OXA-297	complete CDS
NG_049593.1	cluster_187	3	354	414	-1000	NG_049593.1 Acinetobacter sp. NIPH 3623 blaOXA gene for class D beta-lactamase OXA-298	complete CDS
NG_049589.1	cluster_188	2	227	287	-1000	NG_049589.1 Acinetobacter sp. NIPH 758 blaOXA gene for class D beta-lactamase OXA-294	complete CDS
NG_049590.1	cluster_188	2	227	287	-1000	NG_049590.1 Acinetobacter sp. NIPH 2168 blaOXA gene for class D beta-lactamase OXA-295	complete CDS
NG_050610.1	cluster_189_190	3	333	393	-1000	NG_050610.1 Acinetobacter sp. ANC 3929 blaOXA gene for OXA-286 family class D beta-lactamase OXA-293	complete CDS
NG_049587.1	cluster_189_190	3	333	393	-1000	NG_049587.1 Acinetobacter sp. ANC 4105 blaOXA gene for OXA-286 family class D beta-lactamase OXA-291	complete CDS
NG_049588.1	cluster_189_190	3	333	393	-1000	NG_049588.1 Acinetobacter sp. NIPH 1867 blaOXA gene for OXA-286 family class D beta-lactamase OXA-292	complete CDS
NG_050711.1	cluster_14_18	3	124	187	-25	NG_050711.1 Enterobacter asburiae 44246 blaACT gene for cephalosporin-hydrolyzing class C beta-lactamase ACT-48	complete CDS
NG_049298.1	cluster_14_18	3	124	187	-25	NG_049298.1 Enterobacter asburiae 1013802 blaACT gene for cephalosporin-hydrolyzing class C beta-lactamase MIR-14	complete CDS
NG_048627.1	cluster_14_18	3	124	187	-25	NG_048627.1 Enterobacter asburiae YMC/KN/07/05/10709233 blaACT gene for cephalosporin-hydrolyzing class C beta-lactamase ACT-4	complete CDS
NG_048616.1	cluster_14_18	3	124	187	-25	NG_048616.1 Klebsiella pneumoniae blaACT gene for cephalosporin-hydrolyzing class C beta-lactamase ACT-3	complete CDS
NG_048621.1	cluster_14_18	3	124	187	-25	NG_048621.1 Enterobacter cloacae INSRA17313-1 blaACT gene for cephalosporin-hydrolyzing class C beta-lactamase ACT-34	complete CDS
NG_048597.1	cluster_14_18	3	124	187	-25	NG_048597.1 Klebsiella pneumoniae MCQ-95 blaACT gene for cephalosporin-hydrolyzing class C beta-lactamase ACT-1	complete CDS
NG_048606.1	cluster_14_18	3	124	187	-25	NG_048606.1 Enterobacter asburiae blaACT gene for cephalosporin-hydrolyzing class C beta-lactamase ACT-2	complete CDS
NG_048631.1	cluster_14_18	3	124	187	-25	NG_048631.1 Escherichia coli blaACT gene for cephalosporin-hydrolyzing class C beta-lactamase ACT-8	complete CDS
NG_048600.1	cluster_14_18	3	124	187	-25	NG_048600.1 Enterobacter asburiae blaACT gene for cephalosporin-hydrolyzing class C beta-lactamase ACT-13	complete CDS
NG_048625.1	cluster_14_18	3	124	187	-25	NG_048625.1 Citrobacter freundii 1093808 blaACT gene for cephalosporin-hydrolyzing class C beta-lactamase ACT-38	complete CDS
NG_048629.1	cluster_14_18	3	124	187	-25	NG_048629.1 Klebsiella pneumoniae 701 EBC701 blaACT gene for cephalosporin-hydrolyzing class C beta-lactamase ACT-6	complete CDS
NG_048598.1	cluster_14_18	3	124	187	-25	NG_048598.1 Serratia marcescens GN0199 blaACT gene for cephalosporin-hydrolyzing class C beta-lactamase ACT-10	complete CDS
NG_048615.1	cluster_14_18	3	124	187	-25	NG_048615.1 Enterobacter asburiae 954295 blaACT gene for cephalosporin-hydrolyzing class C beta-lactamase ACT-29	complete CDS
NG_049602.1	cluster_189_190	3	333	393	-1000	NG_049602.1 Acinetobacter sp. NIPH 2100 blaOXA gene for OXA-286 family class D beta-lactamase OXA-306	complete CDS
NG_049584.1	cluster_191	3	333	399	-1000	NG_049584.1 Acinetobacter sp. NIPH 809 blaOXA gene for OXA-286 family class D beta-lactamase OXA-286	complete CDS
NG_049599.1	cluster_191	3	333	399	-1000	NG_049599.1 Acinetobacter sp. ANC 3880 blaOXA gene for OXA-286 family class D beta-lactamase OXA-303	complete CDS
NG_050609.1	cluster_191	3	333	399	-1000	NG_050609.1 Acinetobacter sp. CIP 56.2 blaOXA gene for OXA-286 family class D beta-lactamase OXA-287	complete CDS
NG_049585.1	cluster_192	3	236	318	-9	NG_049585.1 Acinetobacter sp. CIP 70.18 blaOXA gene for OXA-286 family class D beta-lactamase OXA-288	complete CDS
NG_049598.1	cluster_193	3	48	108	-1000	NG_049598.1 Acinetobacter sp. CIP 64.2 blaOXA gene for OXA-286 family class D beta-lactamase OXA-302	complete CDS
NG_050611.1	cluster_194	3	142	202	-1000	NG_050611.1 Acinetobacter sp. NIPH 1859 blaOXA gene for OXA-286 family class D beta-lactamase OXA-307	complete CDS
NG_049576.1	cluster_195	2	108	168	-1000	NG_049576.1 Acinetobacter parvus DSM 16617 = CIP 108168 blaOXA gene for class D beta-lactamase OXA-279	complete CDS
NG_049560.1	cluster_196	2	79	139	-1000	NG_049560.1 Acinetobacter haemolyticus CIP 64.3 blaOXA gene for OXA-214 family carbapenem-hydrolyzing class D beta-lactamase OXA-264	complete CDS
NG_049514.1	cluster_196	2	79	139	-1000	NG_049514.1 Acinetobacter haemolyticus CGL3 blaOXA gene for OXA-214 family carbapenem-hydrolyzing class D beta-lactamase OXA-215	complete CDS
NG_049513.1	cluster_196	2	79	139	-1000	NG_049513.1 Acinetobacter haemolyticus VAL blaOXA gene for carbapenem-hydrolyzing class D beta-lactamase OXA-214	complete CDS
NG_049561.1	cluster_196	2	79	139	-1000	NG_049561.1 Acinetobacter haemolyticus NIPH 261 blaOXA gene for OXA-214 family carbapenem-hydrolyzing class D beta-lactamase OXA-265	complete CDS
NG_049562.1	cluster_197	2	567	627	-1000	NG_049562.1 Acinetobacter venetianus RAG-1 = CIP 110063 blaOXA gene for class D beta-lactamase OXA-266	complete CDS
NG_049396.1	cluster_198	3	349	451	-1000	NG_049396.1 Acinetobacter radioresistens DSM 6976 = NBRC 102413 = CIP 103788 blaOXA gene for OXA-23 family carbapenem-hydrolyzing class D beta-lactamase OXA-103	complete CDS
NG_049433.1	cluster_198	3	349	451	-1000	NG_049433.1 Acinetobacter radioresistens blaOXA gene for OXA-23 family carbapenem-hydrolyzing class D beta-lactamase OXA-133	complete CDS
NG_054712.1	cluster_198	3	349	451	-1000	NG_054712.1 Acinetobacter baumannii 01ACRGNY3002 blaOXA gene for OXA-23 family carbapenem-hydrolyzing class D beta-lactamase OXA-565	complete CDS
NG_049444.1	cluster_198	3	349	451	-1000	NG_049444.1 Acinetobacter baumannii AB1622 blaOXA gene for OXA-23 family carbapenem-hydrolyzing class D beta-lactamase OXA-146	complete CDS
NG_049770.1	cluster_198	3	349	451	-1000	NG_049770.1 Acinetobacter baumannii blaOXA gene for OXA-23 family carbapenem-hydrolyzing class D beta-lactamase OXA-49	complete CDS
NG_049711.1	cluster_198	3	349	451	-1000	NG_049711.1 Acinetobacter baumannii WY-0713 blaOXA gene for OXA-23 family carbapenem-hydrolyzing class D beta-lactamase OXA-423	complete CDS
NG_049566.1	cluster_198	3	349	451	-1000	NG_049566.1 Acinetobacter baumannii I-16 blaOXA gene for OXA-23 family carbapenem-hydrolyzing class D beta-lactamase OXA-27	complete CDS
NG_049533.1	cluster_198	3	349	451	-1000	NG_049533.1 Acinetobacter sp. enrichment culture clone 8407 blaOXA gene for OXA-23 family carbapenem-hydrolyzing class D beta-lactamase OXA-239	complete CDS
NG_049814.1	cluster_198	3	349	451	-1000	NG_049814.1 Klebsiella pneumoniae Kp1239 pJIBE401 blaOXA gene for OXA-23 family carbapenem-hydrolyzing class D beta-lactamase OXA-73	complete CDS
NG_049765.1	cluster_198	3	349	451	-1000	NG_049765.1 Acinetobacter baumannii ZZAB161 blaOXA gene for OXA-23 family carbapenem-hydrolyzing class D beta-lactamase OXA-483	complete CDS
NG_049764.1	cluster_198	3	349	451	-1000	NG_049764.1 Acinetobacter baumannii ZZAB154 blaOXA gene for OXA-23 family carbapenem-hydrolyzing class D beta-lactamase OXA-482	complete CDS
NG_049726.1	cluster_198	3	349	451	-1000	NG_049726.1 Acinetobacter baumannii 1184030 blaOXA gene for OXA-23 family carbapenem-hydrolyzing class D beta-lactamase OXA-440	complete CDS
NG_049721.1	cluster_198	3	349	451	-1000	NG_049721.1 Acinetobacter baumannii 1143560 blaOXA gene for OXA-23 family carbapenem-hydrolyzing class D beta-lactamase OXA-435	complete CDS
NG_049710.1	cluster_198	3	349	451	-1000	NG_049710.1 Acinetobacter baumannii WY-1017 blaOXA gene for OXA-23 family carbapenem-hydrolyzing class D beta-lactamase OXA-422	complete CDS
NG_049687.1	cluster_198	3	349	451	-1000	NG_049687.1 Acinetobacter baumannii 927518 blaOXA gene for OXA-23 family carbapenem-hydrolyzing class D beta-lactamase OXA-398	complete CDS
NG_049659.1	cluster_198	3	349	451	-1000	NG_049659.1 Acinetobacter baumannii 860754 blaOXA gene for OXA-23 family carbapenem-hydrolyzing class D beta-lactamase OXA-366	complete CDS
NG_049521.1	cluster_198	3	349	451	-1000	NG_049521.1 Acinetobacter baumannii 36 blaOXA gene for OXA-23 family carbapenem-hydrolyzing class D beta-lactamase OXA-225	complete CDS
NG_049471.1	cluster_198	3	349	451	-1000	NG_049471.1 Acinetobacter baumannii AB322 pAB322 blaOXA gene for OXA-23 family carbapenem-hydrolyzing class D beta-lactamase OXA-171	complete CDS
NG_049470.1	cluster_198	3	349	451	-1000	NG_049470.1 Acinetobacter baumannii AB315 pAB315 blaOXA gene for OXA-23 family carbapenem-hydrolyzing class D beta-lactamase OXA-170	complete CDS
NG_049468.1	cluster_198	3	349	451	-1000	NG_049468.1 Acinetobacter baumannii AB286 pAB286 blaOXA gene for OXA-23 family carbapenem-hydrolyzing class D beta-lactamase OXA-169	complete CDS
NG_049467.1	cluster_198	3	349	451	-1000	NG_049467.1 Acinetobacter baumannii AB171 pAB171 blaOXA gene for OXA-23 family carbapenem-hydrolyzing class D beta-lactamase OXA-168	complete CDS
NG_049466.1	cluster_198	3	349	451	-1000	NG_049466.1 Acinetobacter baumannii AB167 pAB167 blaOXA gene for OXA-23 family carbapenem-hydrolyzing class D beta-lactamase OXA-167	complete CDS
NG_049465.1	cluster_198	3	349	451	-1000	NG_049465.1 Acinetobacter baumannii AB79 pAB79 blaOXA gene for OXA-23 family carbapenem-hydrolyzing class D beta-lactamase OXA-166	complete CDS
NG_049464.1	cluster_198	3	349	451	-1000	NG_049464.1 Acinetobacter baumannii AB58 pAB58 blaOXA gene for OXA-23 family carbapenem-hydrolyzing class D beta-lactamase OXA-165	complete CDS
NG_049525.1	cluster_198	3	349	451	-1000	NG_049525.1 Acinetobacter baumannii blaOXA gene for carbapenem-hydrolyzing class D beta-lactamase OXA-23	complete CDS
NG_049545.1	cluster_199	2	433	493	-1000	NG_049545.1 Acinetobacter baumannii 327009 blaOXA gene for OXA-24 family carbapenem-hydrolyzing class D beta-lactamase OXA-25	complete CDS
NG_049813.1	cluster_199	2	433	493	-1000	NG_049813.1 Acinetobacter baumannii AB199 blaOXA gene for OXA-24 family carbapenem-hydrolyzing class D beta-lactamase OXA-72	complete CDS
NG_049723.1	cluster_199	2	433	493	-1000	NG_049723.1 Acinetobacter baumannii 1074073 blaOXA gene for OXA-24 family carbapenem-hydrolyzing class D beta-lactamase OXA-437	complete CDS
NG_049555.1	cluster_199	2	433	493	-1000	NG_049555.1 Acinetobacter baumannii 04737 blaOXA gene for OXA-24 family carbapenem-hydrolyzing class D beta-lactamase OXA-26	complete CDS
NG_049505.1	cluster_199	2	433	493	-1000	NG_049505.1 Acinetobacter pittii HUMV-1588 blaOXA gene for OXA-24 family carbapenem-hydrolyzing class D beta-lactamase OXA-207	complete CDS
NG_049459.1	cluster_199	2	433	493	-1000	NG_049459.1 Acinetobacter baumannii AB195 blaOXA gene for OXA-24 family carbapenem-hydrolyzing class D beta-lactamase OXA-160	complete CDS
NG_049438.1	cluster_199	2	433	493	-1000	NG_049438.1 Acinetobacter baumannii blaOXA gene for OXA-24 family carbapenem-hydrolyzing class D beta-lactamase OXA-139	complete CDS
NG_049534.1	cluster_199	2	433	493	-1000	NG_049534.1 Acinetobacter baumannii blaOXA gene for carbapenem-hydrolyzing class D beta-lactamase OXA-24	complete CDS
NG_047536.1	cluster_1	1	805	865	-1000	NG_047536.1 Staphylococcus haemolyticus NVH97A pNVH97A blaR1 gene for beta-lactam sensor/signal transducer BlaR1	complete CDS
NG_047539.1	cluster_1	1	805	865	-1000	NG_047539.1 Staphylococcus aureus subsp. aureus TCH60 unnamed blaR1 gene for beta-lactam sensor/signal transducer BlaR1	complete CDS
NG_047537.1	cluster_1	1	805	865	-1000	NG_047537.1 Staphylococcus epidermidis RP62A pSERP blaR1 gene for beta-lactam sensor/signal transducer BlaR1	complete CDS
NG_051774.1	cluster_1	1	805	865	-1000	NG_051774.1 Staphylococcus aureus A6224 blaR1 gene for beta-lactam sensor/signal transducer BlaR1	complete CDS
NG_049483.1	cluster_200	1	393	453	-1000	NG_049483.1 Acinetobacter baumannii YMC/HAN 8 blaOXA gene for OXA-143 family carbapenem-hydrolyzing class D beta-lactamase OXA-182	complete CDS
NG_049441.1	cluster_200	1	393	453	-1000	NG_049441.1 Acinetobacter baumannii 135040 blaOXA gene for carbapenem-hydrolyzing class D beta-lactamase OXA-143	complete CDS
NG_049527.1	cluster_200	1	393	453	-1000	NG_049527.1 Acinetobacter baumannii 81 blaOXA gene for OXA-143 family carbapenem-hydrolyzing class D beta-lactamase OXA-231	complete CDS
NG_049548.1	cluster_200	1	393	453	-1000	NG_049548.1 Acinetobacter baumannii 260 blaOXA gene for OXA-143 family carbapenem-hydrolyzing class D beta-lactamase OXA-253	complete CDS
NG_049550.1	cluster_200	1	393	453	-1000	NG_049550.1 Acinetobacter pittii 726 blaOXA gene for OXA-143 family carbapenem-hydrolyzing class D beta-lactamase OXA-255	complete CDS
NG_049775.1	cluster_200	1	393	453	-1000	NG_049775.1 Acinetobacter pittii NRZ-21144 blaOXA gene for OXA-143 family carbapenem-hydrolyzing class D beta-lactamase OXA-499	complete CDS
NG_049600.1	cluster_201	3	236	342	-15	NG_049600.1 Acinetobacter sp. NIPH 542 blaOXA gene for OXA-213 family carbapenem-hydrolyzing class D beta-lactamase OXA-304	complete CDS
NG_049601.1	cluster_201	3	236	342	-15	NG_049601.1 Acinetobacter sp. NIPH 817 blaOXA gene for OXA-213 family carbapenem-hydrolyzing class D beta-lactamase OXA-305	complete CDS
NG_049652.1	cluster_202_205	3	236	342	-1000	NG_049652.1 Acinetobacter calcoaceticus A130a blaOXA gene for OXA-213 family carbapenem-hydrolyzing class D beta-lactamase OXA-359	complete CDS
NG_049650.1	cluster_202_205	3	236	342	-1000	NG_049650.1 Acinetobacter calcoaceticus A087-3 blaOXA gene for OXA-213 family carbapenem-hydrolyzing class D beta-lactamase OXA-357	complete CDS
NG_049616.1	cluster_202_205	3	236	342	-1000	NG_049616.1 Acinetobacter calcoaceticus A056-3 blaOXA gene for OXA-213 family carbapenem-hydrolyzing class D beta-lactamase OXA-324	complete CDS
NG_049564.1	cluster_202_205	3	236	342	-1000	NG_049564.1 Acinetobacter calcoaceticus NIPH 13 blaOXA gene for OXA-213 family carbapenem-hydrolyzing class D beta-lactamase OXA-268	complete CDS
NG_049620.1	cluster_202_205	3	236	342	-1000	NG_049620.1 Acinetobacter calcoaceticus A163b blaOXA gene for OXA-213 family carbapenem-hydrolyzing class D beta-lactamase OXA-328	complete CDS
NG_049641.1	cluster_202_205	3	236	342	-1000	NG_049641.1 Acinetobacter calcoaceticus A113a blaOXA gene for OXA-213 family carbapenem-hydrolyzing class D beta-lactamase OXA-349	complete CDS
NG_049651.1	cluster_202_205	3	236	342	-1000	NG_049651.1 Acinetobacter calcoaceticus A101a blaOXA gene for OXA-213 family carbapenem-hydrolyzing class D beta-lactamase OXA-358	complete CDS
NG_049512.1	cluster_202_205	3	236	342	-1000	NG_049512.1 Acinetobacter calcoaceticus CIP81.4 blaOXA gene for carbapenem-hydrolyzing class D beta-lactamase OXA-213	complete CDS
NG_049619.1	cluster_202_205	3	236	342	-1000	NG_049619.1 Acinetobacter calcoaceticus A154b blaOXA gene for OXA-213 family carbapenem-hydrolyzing class D beta-lactamase OXA-327	complete CDS
NG_049615.1	cluster_202_205	3	236	342	-1000	NG_049615.1 Acinetobacter calcoaceticus A045-2 blaOXA gene for OXA-213 family carbapenem-hydrolyzing class D beta-lactamase OXA-323	complete CDS
NG_049623.1	cluster_202_205	3	236	342	-1000	NG_049623.1 Acinetobacter calcoaceticus G3/24-43 blaOXA gene for OXA-213 family carbapenem-hydrolyzing class D beta-lactamase OXA-331	complete CDS
NG_049640.1	cluster_202_205	3	236	342	-1000	NG_049640.1 Acinetobacter calcoaceticus A018a blaOXA gene for OXA-213 family carbapenem-hydrolyzing class D beta-lactamase OXA-348	complete CDS
NG_049644.1	cluster_202_205	3	236	342	-1000	NG_049644.1 Acinetobacter calcoaceticus A20-1 blaOXA gene for OXA-213 family carbapenem-hydrolyzing class D beta-lactamase OXA-351	complete CDS
NG_049646.1	cluster_202_205	3	236	342	-1000	NG_049646.1 Acinetobacter calcoaceticus A058-0 blaOXA gene for OXA-213 family carbapenem-hydrolyzing class D beta-lactamase OXA-353	complete CDS
NG_049563.1	cluster_202_205	3	236	342	-1000	NG_049563.1 Acinetobacter calcoaceticus ANC 3680 blaOXA gene for OXA-213 family carbapenem-hydrolyzing class D beta-lactamase OXA-267	complete CDS
NG_049622.1	cluster_202_205	3	236	342	-1000	NG_049622.1 Acinetobacter calcoaceticus G1/33-73 blaOXA gene for OXA-213 family carbapenem-hydrolyzing class D beta-lactamase OXA-330	complete CDS
NG_049624.1	cluster_202_205	3	236	342	-1000	NG_049624.1 Acinetobacter calcoaceticus G3/26-04 blaOXA gene for OXA-213 family carbapenem-hydrolyzing class D beta-lactamase OXA-332	complete CDS
NG_049643.1	cluster_202_205	3	236	342	-1000	NG_049643.1 Acinetobacter calcoaceticus A15-2 blaOXA gene for OXA-213 family carbapenem-hydrolyzing class D beta-lactamase OXA-350	complete CDS
NG_049614.1	cluster_202_205	3	236	342	-1000	NG_049614.1 Acinetobacter calcoaceticus A016-3 blaOXA gene for OXA-213 family carbapenem-hydrolyzing class D beta-lactamase OXA-322	complete CDS
NG_049647.1	cluster_202_205	3	236	342	-1000	NG_049647.1 Acinetobacter calcoaceticus G1/29-72 blaOXA gene for OXA-213 family carbapenem-hydrolyzing class D beta-lactamase OXA-354	complete CDS
NG_049621.1	cluster_202_205	3	236	342	-1000	NG_049621.1 Acinetobacter calcoaceticus G1/26-28 blaOXA gene for OXA-213 family carbapenem-hydrolyzing class D beta-lactamase OXA-329	complete CDS
NG_049645.1	cluster_202_205	3	236	342	-1000	NG_049645.1 Acinetobacter calcoaceticus A051-0 blaOXA gene for OXA-213 family carbapenem-hydrolyzing class D beta-lactamase OXA-352	complete CDS
NG_049617.1	cluster_202_205	3	236	342	-1000	NG_049617.1 Acinetobacter calcoaceticus A067-3 blaOXA gene for OXA-213 family carbapenem-hydrolyzing class D beta-lactamase OXA-325	complete CDS
NG_049618.1	cluster_202_205	3	236	342	-1000	NG_049618.1 Acinetobacter calcoaceticus A094a blaOXA gene for OXA-213 family carbapenem-hydrolyzing class D beta-lactamase OXA-326	complete CDS
NG_049565.1	cluster_203	3	145	205	-1000	NG_049565.1 Acinetobacter calcoaceticus ANC 3811 blaOXA gene for OXA-213 family carbapenem-hydrolyzing class D beta-lactamase OXA-269	complete CDS
NG_049567.1	cluster_204	3	236	342	-20	NG_049567.1 Acinetobacter pittii ANC 4050 blaOXA gene for OXA-213 family carbapenem-hydrolyzing class D beta-lactamase OXA-270	complete CDS
NG_049568.1	cluster_204	3	236	342	-20	NG_049568.1 Acinetobacter pittii ANC 4052 blaOXA gene for OXA-213 family carbapenem-hydrolyzing class D beta-lactamase OXA-271	complete CDS
NG_049709.1	cluster_202_205	3	236	342	-1000	NG_049709.1 Acinetobacter pittii CR12-42 blaOXA gene for OXA-213 family carbapenem-hydrolyzing class D beta-lactamase OXA-421	complete CDS
NG_049569.1	cluster_202_205	3	236	342	-1000	NG_049569.1 Acinetobacter pittii ATCC 19004 = CIP 70.29 blaOXA gene for OXA-213 family carbapenem-hydrolyzing class D beta-lactamase OXA-272	complete CDS
NG_049778.1	cluster_202_205	3	236	342	-1000	NG_049778.1 Acinetobacter pittii NRZ_01528 blaOXA gene for OXA-213 family carbapenem-hydrolyzing class D beta-lactamase OXA-500	complete CDS
NG_049779.1	cluster_202_205	3	236	342	-1000	NG_049779.1 Acinetobacter pittii NRZ_11403 blaOXA gene for OXA-213 family carbapenem-hydrolyzing class D beta-lactamase OXA-501	complete CDS
NG_051483.1	cluster_202_205	3	236	342	-1000	NG_051483.1 Acinetobacter pittii UKK_0145 blaOXA gene for OXA-213 family carbapenem-hydrolyzing class D beta-lactamase OXA-533	complete CDS
NG_051476.1	cluster_202_205	3	236	342	-1000	NG_051476.1 Acinetobacter sp. MRSN7369 blaOXA gene for OXA-213 family carbapenem-hydrolyzing class D beta-lactamase OXA-526	complete CDS
NG_049780.1	cluster_202_205	3	236	342	-1000	NG_049780.1 Acinetobacter pittii NRZ_17616 blaOXA gene for OXA-213 family carbapenem-hydrolyzing class D beta-lactamase OXA-502	complete CDS
NG_054708.1	cluster_202_205	3	236	342	-1000	NG_054708.1 Acinetobacter pittii NRZ-24967 blaOXA gene for OXA-213 family carbapenem-hydrolyzing class D beta-lactamase OXA-564	complete CDS
NG_051472.1	cluster_202_205	3	236	342	-1000	NG_051472.1 Acinetobacter sp. MRSN7664 blaOXA gene for OXA-213 family carbapenem-hydrolyzing class D beta-lactamase OXA-522	complete CDS
NG_049781.1	cluster_202_205	3	236	342	-1000	NG_049781.1 Acinetobacter pittii UKK_0250 blaOXA gene for OXA-213 family carbapenem-hydrolyzing class D beta-lactamase OXA-503	complete CDS
NG_049705.1	cluster_202_205	3	236	342	-1000	NG_049705.1 Acinetobacter calcoaceticus XM1570 blaOXA gene for OXA-213 family carbapenem-hydrolyzing class D beta-lactamase OXA-417	complete CDS
NG_049784.1	cluster_202_205	3	236	342	-1000	NG_049784.1 Acinetobacter pittii ST_19650'90 blaOXA gene for OXA-213 family carbapenem-hydrolyzing class D beta-lactamase OXA-506	complete CDS
NG_049570.1	cluster_202_205	3	236	342	-1000	NG_049570.1 Acinetobacter pittii ANC 3678 blaOXA gene for OXA-213 family carbapenem-hydrolyzing class D beta-lactamase OXA-273	complete CDS
NG_054707.1	cluster_202_205	3	236	342	-1000	NG_054707.1 Acinetobacter pittii NRZ-24076 blaOXA gene for OXA-213 family carbapenem-hydrolyzing class D beta-lactamase OXA-563	complete CDS
NG_049634.1	cluster_206	3	512	575	-1000	NG_049634.1 Acinetobacter baumannii SR156 blaOXA gene for OXA-51 family carbapenem-hydrolyzing class D beta-lactamase OXA-342	complete CDS
NG_051168.1	cluster_206	3	512	575	-1000	NG_051168.1 Acinetobacter baumannii NRZ-26907 blaOXA gene for OXA-51 family carbapenem-hydrolyzing class D beta-lactamase OXA-521	complete CDS
NG_049498.1	cluster_206	3	512	575	-1000	NG_049498.1 Acinetobacter baumannii 446 blaOXA gene for OXA-51 family carbapenem-hydrolyzing class D beta-lactamase OXA-200	complete CDS
NG_054692.1	cluster_206	3	512	575	-1000	NG_054692.1 Acinetobacter baumannii AB25C30 blaOXA gene for OXA-51 family carbapenem-hydrolyzing class D beta-lactamase OXA-545	complete CDS
NG_049831.1	cluster_206	3	512	575	-1000	NG_049831.1 Acinetobacter baumannii blaOXA gene for OXA-51 family carbapenem-hydrolyzing class D beta-lactamase OXA-90	complete CDS
NG_051471.1	cluster_206	3	512	575	-1000	NG_051471.1 Acinetobacter baumannii RNCI48-GI65 blaOXA gene for OXA-51 family carbapenem-hydrolyzing class D beta-lactamase OXA-511	complete CDS
NG_049666.1	cluster_206	3	512	575	-1000	NG_049666.1 Acinetobacter baumannii 90/3C blaOXA gene for OXA-51 family carbapenem-hydrolyzing class D beta-lactamase OXA-375	complete CDS
NG_049836.1	cluster_206	3	512	575	-1000	NG_049836.1 Acinetobacter baumannii DB60765/01 blaOXA gene for OXA-51 family carbapenem-hydrolyzing class D beta-lactamase OXA-95	complete CDS
NG_049635.1	cluster_206	3	512	575	-1000	NG_049635.1 Acinetobacter baumannii SR161 blaOXA gene for OXA-51 family carbapenem-hydrolyzing class D beta-lactamase OXA-343	complete CDS
NG_049544.1	cluster_206	3	512	575	-1000	NG_049544.1 Acinetobacter baumannii blaOXA gene for OXA-51 family carbapenem-hydrolyzing class D beta-lactamase OXA-249	complete CDS
NG_049425.1	cluster_206	3	512	575	-1000	NG_049425.1 Acinetobacter baumannii 3DWZB371 blaOXA gene for OXA-51 family carbapenem-hydrolyzing class D beta-lactamase OXA-126	complete CDS
NG_049400.1	cluster_206	3	512	575	-1000	NG_049400.1 Acinetobacter baumannii A473 blaOXA gene for OXA-51 family carbapenem-hydrolyzing class D beta-lactamase OXA-108	complete CDS
NG_049430.1	cluster_206	3	512	575	-1000	NG_049430.1 Acinetobacter baumannii Abd-2 blaOXA gene for OXA-51 family carbapenem-hydrolyzing class D beta-lactamase OXA-130	complete CDS
NG_049637.1	cluster_206	3	512	575	-1000	NG_049637.1 Acinetobacter baumannii SR174 blaOXA gene for OXA-51 family carbapenem-hydrolyzing class D beta-lactamase OXA-345	complete CDS
NG_054701.1	cluster_206	3	512	575	-1000	NG_054701.1 Acinetobacter baumannii CNM20040355 blaOXA gene for OXA-51 family carbapenem-hydrolyzing class D beta-lactamase OXA-557	complete CDS
NG_049609.1	cluster_206	3	512	575	-1000	NG_049609.1 Acinetobacter baumannii 1978/W50 blaOXA gene for OXA-51 family carbapenem-hydrolyzing class D beta-lactamase OXA-315	complete CDS
NG_049835.1	cluster_206	3	512	575	-1000	NG_049835.1 Acinetobacter baumannii DB64741/05 blaOXA gene for OXA-51 family carbapenem-hydrolyzing class D beta-lactamase OXA-94	complete CDS
NG_049828.1	cluster_206	3	512	575	-1000	NG_049828.1 Acinetobacter baumannii DM9753/96 blaOXA gene for OXA-51 family carbapenem-hydrolyzing class D beta-lactamase OXA-88	complete CDS
NG_049491.1	cluster_206	3	512	575	-1000	NG_049491.1 Acinetobacter nosocomialis blaOXA gene for OXA-51 family carbapenem-hydrolyzing class D beta-lactamase OXA-195	complete CDS
NG_049437.1	cluster_206	3	512	575	-1000	NG_049437.1 Acinetobacter nosocomialis 8488 blaOXA gene for OXA-51 family carbapenem-hydrolyzing class D beta-lactamase OXA-138	complete CDS
NG_049490.1	cluster_206	3	512	575	-1000	NG_049490.1 Acinetobacter nosocomialis blaOXA gene for OXA-51 family carbapenem-hydrolyzing class D beta-lactamase OXA-194	complete CDS
NG_049493.1	cluster_206	3	512	575	-1000	NG_049493.1 Acinetobacter nosocomialis blaOXA gene for OXA-51 family carbapenem-hydrolyzing class D beta-lactamase OXA-197	complete CDS
NG_049805.1	cluster_206	3	512	575	-1000	NG_049805.1 Acinetobacter baumannii blaOXA gene for OXA-51 family carbapenem-hydrolyzing class D beta-lactamase OXA-65	complete CDS
NG_049492.1	cluster_206	3	512	575	-1000	NG_049492.1 Acinetobacter nosocomialis blaOXA gene for OXA-51 family carbapenem-hydrolyzing class D beta-lactamase OXA-196	complete CDS
NG_049713.1	cluster_206	3	512	575	-1000	NG_049713.1 Acinetobacter baumannii 2011BJAB7 blaOXA gene for OXA-51 family carbapenem-hydrolyzing class D beta-lactamase OXA-425	complete CDS
NG_049823.1	cluster_206	3	512	575	-1000	NG_049823.1 Acinetobacter baumannii blaOXA gene for OXA-51 family carbapenem-hydrolyzing class D beta-lactamase OXA-83	complete CDS
NG_049431.1	cluster_206	3	512	575	-1000	NG_049431.1 Acinetobacter baumannii Abd-3 blaOXA gene for OXA-51 family carbapenem-hydrolyzing class D beta-lactamase OXA-131	complete CDS
NG_050607.1	cluster_206	3	512	575	-1000	NG_050607.1 Acinetobacter baumannii 2005JSAB1 blaOXA gene for OXA-51 family carbapenem-hydrolyzing class D beta-lactamase OXA-234	complete CDS
NG_049472.1	cluster_206	3	512	575	-1000	NG_049472.1 Acinetobacter baumannii CM8 blaOXA gene for OXA-51 family carbapenem-hydrolyzing class D beta-lactamase OXA-172	complete CDS
NG_049473.1	cluster_206	3	512	575	-1000	NG_049473.1 Acinetobacter baumannii CM19 blaOXA gene for OXA-51 family carbapenem-hydrolyzing class D beta-lactamase OXA-173	complete CDS
NG_051475.1	cluster_206	3	512	575	-1000	NG_051475.1 Acinetobacter baumannii MRSN7752 blaOXA gene for OXA-51 family carbapenem-hydrolyzing class D beta-lactamase OXA-525	complete CDS
NG_049824.1	cluster_206	3	512	575	-1000	NG_049824.1 Acinetobacter baumannii T blaOXA gene for OXA-51 family carbapenem-hydrolyzing class D beta-lactamase OXA-84	complete CDS
NG_049504.1	cluster_206	3	512	575	-1000	NG_049504.1 Acinetobacter baumannii TUM10641 blaOXA gene for OXA-51 family carbapenem-hydrolyzing class D beta-lactamase OXA-206	complete CDS
NG_049549.1	cluster_206	3	512	575	-1000	NG_049549.1 Acinetobacter baumannii blaOXA gene for OXA-51 family carbapenem-hydrolyzing class D beta-lactamase OXA-254	complete CDS
NG_049474.1	cluster_206	3	512	575	-1000	NG_049474.1 Acinetobacter baumannii NTUH8 blaOXA gene for OXA-51 family carbapenem-hydrolyzing class D beta-lactamase OXA-174	complete CDS
NG_049817.1	cluster_206	3	512	575	-1000	NG_049817.1 Acinetobacter baumannii blaOXA gene for OXA-51 family carbapenem-hydrolyzing class D beta-lactamase OXA-76	complete CDS
NG_051751.1	cluster_206	3	512	575	-1000	NG_051751.1 Acinetobacter baumannii NRZ-28180 blaOXA gene for OXA-51 family carbapenem-hydrolyzing class D beta-lactamase OXA-536	complete CDS
NG_049820.1	cluster_206	3	512	575	-1000	NG_049820.1 Acinetobacter baumannii blaOXA gene for OXA-51 family carbapenem-hydrolyzing class D beta-lactamase OXA-79	complete CDS
NG_049786.1	cluster_206	3	512	575	-1000	NG_049786.1 Acinetobacter baumannii 37662 blaOXA gene for OXA-51 family carbapenem-hydrolyzing class D beta-lactamase OXA-508	complete CDS
NG_049763.1	cluster_206	3	512	575	-1000	NG_049763.1 Acinetobacter baumannii S1187 blaOXA gene for OXA-51 family carbapenem-hydrolyzing class D beta-lactamase OXA-480	complete CDS
NG_049628.1	cluster_206	3	512	575	-1000	NG_049628.1 Acinetobacter baumannii SR17 blaOXA gene for OXA-51 family carbapenem-hydrolyzing class D beta-lactamase OXA-336	complete CDS
NG_049556.1	cluster_206	3	512	575	-1000	NG_049556.1 Acinetobacter baumannii NIPH 1362 blaOXA gene for OXA-51 family carbapenem-hydrolyzing class D beta-lactamase OXA-260	complete CDS
NG_049500.1	cluster_206	3	512	575	-1000	NG_049500.1 Acinetobacter baumannii 384 blaOXA gene for OXA-51 family carbapenem-hydrolyzing class D beta-lactamase OXA-202	complete CDS
NG_049426.1	cluster_206	3	512	575	-1000	NG_049426.1 Acinetobacter baumannii 3DWZB627 blaOXA gene for OXA-51 family carbapenem-hydrolyzing class D beta-lactamase OXA-127	complete CDS
NG_049806.1	cluster_206	3	512	575	-1000	NG_049806.1 Acinetobacter baumannii blaOXA gene for OXA-51 family carbapenem-hydrolyzing class D beta-lactamase OXA-66	complete CDS
NG_049822.1	cluster_206	3	512	575	-1000	NG_049822.1 Acinetobacter baumannii blaOXA gene for OXA-51 family carbapenem-hydrolyzing class D beta-lactamase OXA-82	complete CDS
NG_049477.1	cluster_206	3	512	575	-1000	NG_049477.1 Acinetobacter baumannii FE10 blaOXA gene for OXA-51 family carbapenem-hydrolyzing class D beta-lactamase OXA-177	complete CDS
NG_049476.1	cluster_206	3	512	575	-1000	NG_049476.1 Acinetobacter baumannii TSGH23 blaOXA gene for OXA-51 family carbapenem-hydrolyzing class D beta-lactamase OXA-176	complete CDS
NG_049475.1	cluster_206	3	512	575	-1000	NG_049475.1 Acinetobacter baumannii CCH37 blaOXA gene for OXA-51 family carbapenem-hydrolyzing class D beta-lactamase OXA-175	complete CDS
NG_049414.1	cluster_206	3	512	575	-1000	NG_049414.1 Acinetobacter baumannii YMC/KS/05/2 blaOXA gene for OXA-51 family carbapenem-hydrolyzing class D beta-lactamase OXA-115	complete CDS
NG_049401.1	cluster_206	3	512	575	-1000	NG_049401.1 Acinetobacter baumannii A343 blaOXA gene for OXA-51 family carbapenem-hydrolyzing class D beta-lactamase OXA-109	complete CDS
NG_049499.1	cluster_206	3	512	575	-1000	NG_049499.1 Acinetobacter baumannii 509 blaOXA gene for OXA-51 family carbapenem-hydrolyzing class D beta-lactamase OXA-201	complete CDS
NG_049478.1	cluster_206	3	512	575	-1000	NG_049478.1 Acinetobacter baumannii FE5 blaOXA gene for OXA-51 family carbapenem-hydrolyzing class D beta-lactamase OXA-178	complete CDS
NG_049821.1	cluster_206	3	512	575	-1000	NG_049821.1 Acinetobacter baumannii blaOXA gene for OXA-51 family carbapenem-hydrolyzing class D beta-lactamase OXA-80	complete CDS
NG_049543.1	cluster_206	3	512	575	-1000	NG_049543.1 Acinetobacter baumannii blaOXA gene for OXA-51 family carbapenem-hydrolyzing class D beta-lactamase OXA-248	complete CDS
NG_049638.1	cluster_206	3	512	575	-1000	NG_049638.1 Acinetobacter baumannii SR181 blaOXA gene for OXA-51 family carbapenem-hydrolyzing class D beta-lactamase OXA-346	complete CDS
NG_049712.1	cluster_206	3	512	575	-1000	NG_049712.1 Acinetobacter baumannii 2011GDAB2 blaOXA gene for OXA-51 family carbapenem-hydrolyzing class D beta-lactamase OXA-424	complete CDS
NG_049680.1	cluster_206	3	512	575	-1000	NG_049680.1 Acinetobacter baumannii 277/1C blaOXA gene for OXA-51 family carbapenem-hydrolyzing class D beta-lactamase OXA-389	complete CDS
NG_049689.1	cluster_206	3	512	575	-1000	NG_049689.1 Acinetobacter baumannii blaOXA gene for OXA-51 family carbapenem-hydrolyzing class D beta-lactamase OXA-400	complete CDS
NG_049696.1	cluster_206	3	512	575	-1000	NG_049696.1 Acinetobacter baumannii ABBL122 blaOXA gene for OXA-51 family carbapenem-hydrolyzing class D beta-lactamase OXA-407	complete CDS
NG_054705.1	cluster_206	3	512	575	-1000	NG_054705.1 Acinetobacter baumannii CNM20081065 blaOXA gene for OXA-51 family carbapenem-hydrolyzing class D beta-lactamase OXA-561	complete CDS
NG_049404.1	cluster_206	3	512	575	-1000	NG_049404.1 Acinetobacter baumannii A135 blaOXA gene for OXA-51 family carbapenem-hydrolyzing class D beta-lactamase OXA-111	complete CDS
NG_049519.1	cluster_206	3	512	575	-1000	NG_049519.1 Acinetobacter baumannii 502 blaOXA gene for OXA-51 family carbapenem-hydrolyzing class D beta-lactamase OXA-223	complete CDS
NG_049479.1	cluster_206	3	512	575	-1000	NG_049479.1 Acinetobacter baumannii K50-13 blaOXA gene for OXA-51 family carbapenem-hydrolyzing class D beta-lactamase OXA-179	complete CDS
NG_049693.1	cluster_206	3	512	575	-1000	NG_049693.1 Acinetobacter baumannii Ab5 blaOXA gene for OXA-51 family carbapenem-hydrolyzing class D beta-lactamase OXA-404	complete CDS
NG_051480.1	cluster_206	3	512	575	-1000	NG_051480.1 Acinetobacter baumannii MRSN7720 blaOXA gene for OXA-51 family carbapenem-hydrolyzing class D beta-lactamase OXA-530	complete CDS
NG_049840.1	cluster_206	3	512	575	-1000	NG_049840.1 Acinetobacter baumannii CR1-1 blaOXA gene for OXA-51 family carbapenem-hydrolyzing class D beta-lactamase OXA-99	complete CDS
NG_049699.1	cluster_206	3	512	575	-1000	NG_049699.1 Acinetobacter baumannii SR307 blaOXA gene for OXA-51 family carbapenem-hydrolyzing class D beta-lactamase OXA-411	complete CDS
NG_049668.1	cluster_206	3	512	575	-1000	NG_049668.1 Acinetobacter baumannii 101II/1C blaOXA gene for OXA-51 family carbapenem-hydrolyzing class D beta-lactamase OXA-377	complete CDS
NG_049667.1	cluster_206	3	512	575	-1000	NG_049667.1 Acinetobacter baumannii 97/1C blaOXA gene for OXA-51 family carbapenem-hydrolyzing class D beta-lactamase OXA-376	complete CDS
NG_049558.1	cluster_206	3	512	575	-1000	NG_049558.1 Acinetobacter baumannii NIPH 67 blaOXA gene for OXA-51 family carbapenem-hydrolyzing class D beta-lactamase OXA-262	complete CDS
NG_049421.1	cluster_206	3	512	575	-1000	NG_049421.1 Acinetobacter baumannii 3DWZB72 blaOXA gene for OXA-51 family carbapenem-hydrolyzing class D beta-lactamase OXA-122	complete CDS
NG_054699.1	cluster_206	3	512	575	-1000	NG_054699.1 Acinetobacter baumannii CNM20010364 blaOXA gene for OXA-51 family carbapenem-hydrolyzing class D beta-lactamase OXA-555	complete CDS
NG_049517.1	cluster_206	3	512	575	-1000	NG_049517.1 Acinetobacter baumannii 320 blaOXA gene for OXA-51 family carbapenem-hydrolyzing class D beta-lactamase OXA-219	complete CDS
NG_049432.1	cluster_206	3	512	575	-1000	NG_049432.1 Acinetobacter baumannii Abd-13 blaOXA gene for OXA-51 family carbapenem-hydrolyzing class D beta-lactamase OXA-132	complete CDS
NG_049788.1	cluster_206	3	512	575	-1000	NG_049788.1 Acinetobacter baumannii blaOXA gene for OXA-51 family carbapenem-hydrolyzing class D beta-lactamase OXA-51	complete CDS
NG_049715.1	cluster_206	3	512	575	-1000	NG_049715.1 Acinetobacter baumannii 32D1 blaOXA gene for OXA-51 family carbapenem-hydrolyzing class D beta-lactamase OXA-429	complete CDS
NG_049676.1	cluster_206	3	512	575	-1000	NG_049676.1 Acinetobacter baumannii 315 blaOXA gene for OXA-51 family carbapenem-hydrolyzing class D beta-lactamase OXA-385	complete CDS
NG_049690.1	cluster_206	3	512	575	-1000	NG_049690.1 Acinetobacter baumannii blaOXA gene for OXA-51 family carbapenem-hydrolyzing class D beta-lactamase OXA-401	complete CDS
NG_049630.1	cluster_206	3	512	575	-1000	NG_049630.1 Acinetobacter baumannii SR144 blaOXA gene for OXA-51 family carbapenem-hydrolyzing class D beta-lactamase OXA-338	complete CDS
NG_054703.1	cluster_206	3	512	575	-1000	NG_054703.1 Acinetobacter baumannii CNM20071227 blaOXA gene for OXA-51 family carbapenem-hydrolyzing class D beta-lactamase OXA-559	complete CDS
NG_049608.1	cluster_206	3	512	575	-1000	NG_049608.1 Acinetobacter baumannii 967/W1 blaOXA gene for OXA-51 family carbapenem-hydrolyzing class D beta-lactamase OXA-314	complete CDS
NG_049702.1	cluster_206	3	512	575	-1000	NG_049702.1 Acinetobacter baumannii SR81 blaOXA gene for OXA-51 family carbapenem-hydrolyzing class D beta-lactamase OXA-414	complete CDS
NG_051474.1	cluster_206	3	512	575	-1000	NG_051474.1 Acinetobacter baumannii MRSN7254 blaOXA gene for OXA-51 family carbapenem-hydrolyzing class D beta-lactamase OXA-524	complete CDS
NG_049420.1	cluster_206	3	512	575	-1000	NG_049420.1 Acinetobacter baumannii 3DWZB51 blaOXA gene for OXA-51 family carbapenem-hydrolyzing class D beta-lactamase OXA-121	complete CDS
NG_049406.1	cluster_206	3	512	575	-1000	NG_049406.1 Acinetobacter baumannii blaOXA gene for OXA-51 family carbapenem-hydrolyzing class D beta-lactamase OXA-113	complete CDS
NG_054702.1	cluster_206	3	512	575	-1000	NG_054702.1 Acinetobacter baumannii CNM20050133 blaOXA gene for OXA-51 family carbapenem-hydrolyzing class D beta-lactamase OXA-558	complete CDS
NG_049536.1	cluster_206	3	512	575	-1000	NG_049536.1 Acinetobacter baumannii 255 blaOXA gene for OXA-51 family carbapenem-hydrolyzing class D beta-lactamase OXA-241	complete CDS
NG_049607.1	cluster_206	3	512	575	-1000	NG_049607.1 Acinetobacter baumannii 955/W39 blaOXA gene for OXA-51 family carbapenem-hydrolyzing class D beta-lactamase OXA-313	complete CDS
NG_049787.1	cluster_206	3	512	575	-1000	NG_049787.1 Acinetobacter baumannii NRZ-23949 blaOXA gene for OXA-51 family carbapenem-hydrolyzing class D beta-lactamase OXA-509	complete CDS
NG_049665.1	cluster_206	3	512	575	-1000	NG_049665.1 Acinetobacter baumannii 86II/2C blaOXA gene for OXA-51 family carbapenem-hydrolyzing class D beta-lactamase OXA-374	complete CDS
NG_049606.1	cluster_206	3	512	575	-1000	NG_049606.1 Acinetobacter baumannii 4456/W16 blaOXA gene for OXA-51 family carbapenem-hydrolyzing class D beta-lactamase OXA-312	complete CDS
NG_049812.1	cluster_206	3	512	575	-1000	NG_049812.1 Acinetobacter baumannii blaOXA gene for OXA-51 family carbapenem-hydrolyzing class D beta-lactamase OXA-71	complete CDS
NG_051473.1	cluster_206	3	512	575	-1000	NG_051473.1 Acinetobacter baumannii MRSN11680 blaOXA gene for OXA-51 family carbapenem-hydrolyzing class D beta-lactamase OXA-523	complete CDS
NG_049671.1	cluster_206	3	512	575	-1000	NG_049671.1 Acinetobacter baumannii 191/2C blaOXA gene for OXA-51 family carbapenem-hydrolyzing class D beta-lactamase OXA-380	complete CDS
NG_049394.1	cluster_206	3	512	575	-1000	NG_049394.1 Acinetobacter baumannii blaOXA gene for OXA-51 family carbapenem-hydrolyzing class D beta-lactamase OXA-100	complete CDS
NG_051479.1	cluster_206	3	512	575	-1000	NG_051479.1 Acinetobacter baumannii MRSN11687 blaOXA gene for OXA-51 family carbapenem-hydrolyzing class D beta-lactamase OXA-529	complete CDS
NG_051481.1	cluster_206	3	512	575	-1000	NG_051481.1 Acinetobacter baumannii MRSN7301 blaOXA gene for OXA-51 family carbapenem-hydrolyzing class D beta-lactamase OXA-531	complete CDS
NG_049807.1	cluster_206	3	512	575	-1000	NG_049807.1 Acinetobacter baumannii blaOXA gene for OXA-51 family carbapenem-hydrolyzing class D beta-lactamase OXA-67	complete CDS
NG_049826.1	cluster_206	3	512	575	-1000	NG_049826.1 Acinetobacter baumannii AO14 blaOXA gene for OXA-51 family carbapenem-hydrolyzing class D beta-lactamase OXA-86	complete CDS
NG_049827.1	cluster_206	3	512	575	-1000	NG_049827.1 Acinetobacter baumannii pAOX1 blaOXA gene for OXA-51 family carbapenem-hydrolyzing class D beta-lactamase OXA-87	complete CDS
NG_049698.1	cluster_206	3	512	575	-1000	NG_049698.1 Acinetobacter baumannii SR283 blaOXA gene for OXA-51 family carbapenem-hydrolyzing class D beta-lactamase OXA-409	complete CDS
NG_049670.1	cluster_206	3	512	575	-1000	NG_049670.1 Acinetobacter baumannii 156/2C blaOXA gene for OXA-51 family carbapenem-hydrolyzing class D beta-lactamase OXA-379	complete CDS
NG_049774.1	cluster_206	3	512	575	-1000	NG_049774.1 Acinetobacter baumannii TTU2014-131AME blaOXA gene for OXA-51 family carbapenem-hydrolyzing class D beta-lactamase OXA-497	complete CDS
NG_049695.1	cluster_206	3	512	575	-1000	NG_049695.1 Acinetobacter baumannii SR191 blaOXA gene for OXA-51 family carbapenem-hydrolyzing class D beta-lactamase OXA-406	complete CDS
NG_049636.1	cluster_206	3	512	575	-1000	NG_049636.1 Acinetobacter baumannii SR173 blaOXA gene for OXA-51 family carbapenem-hydrolyzing class D beta-lactamase OXA-344	complete CDS
NG_049672.1	cluster_206	3	512	575	-1000	NG_049672.1 Acinetobacter baumannii 192/2C blaOXA gene for OXA-51 family carbapenem-hydrolyzing class D beta-lactamase OXA-381	complete CDS
NG_049422.1	cluster_206	3	512	575	-1000	NG_049422.1 Acinetobacter baumannii 3DWZB76 blaOXA gene for OXA-51 family carbapenem-hydrolyzing class D beta-lactamase OXA-123	complete CDS
NG_049700.1	cluster_206	3	512	575	-1000	NG_049700.1 Acinetobacter baumannii SR327 blaOXA gene for OXA-51 family carbapenem-hydrolyzing class D beta-lactamase OXA-412	complete CDS
NG_049397.1	cluster_206	3	512	575	-1000	NG_049397.1 Acinetobacter baumannii IOMTU 433 blaOXA gene for OXA-51 family carbapenem-hydrolyzing class D beta-lactamase OXA-104	complete CDS
NG_049501.1	cluster_206	3	512	575	-1000	NG_049501.1 Acinetobacter baumannii blaOXA gene for OXA-51 family carbapenem-hydrolyzing class D beta-lactamase OXA-203	complete CDS
NG_049804.1	cluster_206	3	512	575	-1000	NG_049804.1 Acinetobacter baumannii blaOXA gene for OXA-51 family carbapenem-hydrolyzing class D beta-lactamase OXA-64	complete CDS
NG_051470.1	cluster_206	3	512	575	-1000	NG_051470.1 Acinetobacter baumannii NCI-3-GJ93 blaOXA gene for OXA-51 family carbapenem-hydrolyzing class D beta-lactamase OXA-510	complete CDS
NG_054700.1	cluster_206	3	512	575	-1000	NG_054700.1 Acinetobacter baumannii CNM20040341 blaOXA gene for OXA-51 family carbapenem-hydrolyzing class D beta-lactamase OXA-556	complete CDS
NG_049554.1	cluster_206	3	512	575	-1000	NG_049554.1 Acinetobacter baumannii NIPH 70 blaOXA gene for OXA-51 family carbapenem-hydrolyzing class D beta-lactamase OXA-259	complete CDS
NG_049481.1	cluster_206	3	512	575	-1000	NG_049481.1 Acinetobacter baumannii K50-71 blaOXA gene for OXA-51 family carbapenem-hydrolyzing class D beta-lactamase OXA-180	complete CDS
NG_049515.1	cluster_206	3	512	575	-1000	NG_049515.1 Acinetobacter baumannii 430576 blaOXA gene for OXA-51 family carbapenem-hydrolyzing class D beta-lactamase OXA-216	complete CDS
NG_049559.1	cluster_206	3	512	575	-1000	NG_049559.1 Acinetobacter baumannii NIPH 329 blaOXA gene for OXA-51 family carbapenem-hydrolyzing class D beta-lactamase OXA-263	complete CDS
NG_049816.1	cluster_206	3	512	575	-1000	NG_049816.1 Acinetobacter baumannii blaOXA gene for OXA-51 family carbapenem-hydrolyzing class D beta-lactamase OXA-75	complete CDS
NG_049675.1	cluster_206	3	512	575	-1000	NG_049675.1 Acinetobacter baumannii 284/2C blaOXA gene for OXA-51 family carbapenem-hydrolyzing class D beta-lactamase OXA-384	complete CDS
NG_049697.1	cluster_206	3	512	575	-1000	NG_049697.1 Acinetobacter baumannii SR280 blaOXA gene for OXA-51 family carbapenem-hydrolyzing class D beta-lactamase OXA-408	complete CDS
NG_049669.1	cluster_206	3	512	575	-1000	NG_049669.1 Acinetobacter baumannii 151/1C blaOXA gene for OXA-51 family carbapenem-hydrolyzing class D beta-lactamase OXA-378	complete CDS
NG_049679.1	cluster_206	3	512	575	-1000	NG_049679.1 Acinetobacter baumannii 150/1C blaOXA gene for OXA-51 family carbapenem-hydrolyzing class D beta-lactamase OXA-388	complete CDS
NG_049658.1	cluster_206	3	512	575	-1000	NG_049658.1 Acinetobacter baumannii ST 54 blaOXA gene for OXA-51 family carbapenem-hydrolyzing class D beta-lactamase OXA-365	complete CDS
NG_049447.1	cluster_206	3	512	575	-1000	NG_049447.1 Acinetobacter baumannii AB2 blaOXA gene for OXA-51 family carbapenem-hydrolyzing class D beta-lactamase OXA-149	complete CDS
NG_049449.1	cluster_206	3	512	575	-1000	NG_049449.1 Acinetobacter baumannii AB3 blaOXA gene for OXA-51 family carbapenem-hydrolyzing class D beta-lactamase OXA-150	complete CDS
NG_049728.1	cluster_206	3	512	575	-1000	NG_049728.1 Acinetobacter baumannii BEI-106 blaOXA gene for OXA-51 family carbapenem-hydrolyzing class D beta-lactamase OXA-442	complete CDS
NG_049714.1	cluster_206	3	512	575	-1000	NG_049714.1 Acinetobacter baumannii 2011BJAB9 blaOXA gene for OXA-51 family carbapenem-hydrolyzing class D beta-lactamase OXA-426	complete CDS
NG_049442.1	cluster_206	3	512	575	-1000	NG_049442.1 Acinetobacter baumannii 4 blaOXA gene for OXA-51 family carbapenem-hydrolyzing class D beta-lactamase OXA-144	complete CDS
NG_049427.1	cluster_206	3	512	575	-1000	NG_049427.1 Acinetobacter baumannii GV3011 blaOXA gene for OXA-51 family carbapenem-hydrolyzing class D beta-lactamase OXA-128	complete CDS
NG_049808.1	cluster_206	3	512	575	-1000	NG_049808.1 Acinetobacter baumannii blaOXA gene for OXA-51 family carbapenem-hydrolyzing class D beta-lactamase OXA-68	complete CDS
NG_049677.1	cluster_206	3	512	575	-1000	NG_049677.1 Acinetobacter baumannii I_B3 blaOXA gene for OXA-51 family carbapenem-hydrolyzing class D beta-lactamase OXA-386	complete CDS
NG_049415.1	cluster_206	3	512	575	-1000	NG_049415.1 Acinetobacter baumannii KWT7 blaOXA gene for OXA-51 family carbapenem-hydrolyzing class D beta-lactamase OXA-117	complete CDS
NG_049819.1	cluster_206	3	512	575	-1000	NG_049819.1 Acinetobacter baumannii blaOXA gene for OXA-51 family carbapenem-hydrolyzing class D beta-lactamase OXA-78	complete CDS
NG_049516.1	cluster_206	3	512	575	-1000	NG_049516.1 Acinetobacter baumannii GraceAnnie 6n blaOXA gene for OXA-51 family carbapenem-hydrolyzing class D beta-lactamase OXA-217	complete CDS
NG_049727.1	cluster_206	3	512	575	-1000	NG_049727.1 Acinetobacter baumannii 21072 blaOXA gene for OXA-51 family carbapenem-hydrolyzing class D beta-lactamase OXA-441	complete CDS
NG_049818.1	cluster_206	3	512	575	-1000	NG_049818.1 Acinetobacter baumannii blaOXA gene for OXA-51 family carbapenem-hydrolyzing class D beta-lactamase OXA-77	complete CDS
NG_049839.1	cluster_206	3	512	575	-1000	NG_049839.1 Acinetobacter baumannii blaOXA gene for OXA-51 family carbapenem-hydrolyzing class D beta-lactamase OXA-98	complete CDS
NG_049829.1	cluster_206	3	512	575	-1000	NG_049829.1 Acinetobacter baumannii ABA118 blaOXA gene for OXA-51 family carbapenem-hydrolyzing class D beta-lactamase OXA-89	complete CDS
NG_049611.1	cluster_206	3	512	575	-1000	NG_049611.1 Acinetobacter baumannii 2017/W89 blaOXA gene for OXA-51 family carbapenem-hydrolyzing class D beta-lactamase OXA-317	complete CDS
NG_054706.1	cluster_206	3	512	575	-1000	NG_054706.1 Acinetobacter baumannii CNM20081737 blaOXA gene for OXA-51 family carbapenem-hydrolyzing class D beta-lactamase OXA-562	complete CDS
NG_051482.1	cluster_206	3	512	575	-1000	NG_051482.1 Acinetobacter baumannii MRSN1439 blaOXA gene for OXA-51 family carbapenem-hydrolyzing class D beta-lactamase OXA-532	complete CDS
NG_049718.1	cluster_206	3	512	575	-1000	NG_049718.1 Acinetobacter baumannii 1PW1 blaOXA gene for OXA-51 family carbapenem-hydrolyzing class D beta-lactamase OXA-431	complete CDS
NG_049832.1	cluster_206	3	512	575	-1000	NG_049832.1 Acinetobacter baumannii DR36519/96 blaOXA gene for OXA-51 family carbapenem-hydrolyzing class D beta-lactamase OXA-91	complete CDS
NG_049633.1	cluster_206	3	512	575	-1000	NG_049633.1 Acinetobacter baumannii SR150 blaOXA gene for OXA-51 family carbapenem-hydrolyzing class D beta-lactamase OXA-341	complete CDS
NG_049834.1	cluster_206	3	512	575	-1000	NG_049834.1 Acinetobacter baumannii DR16052/05 blaOXA gene for OXA-51 family carbapenem-hydrolyzing class D beta-lactamase OXA-93	complete CDS
NG_049791.1	cluster_206	3	512	575	-1000	NG_049791.1 Acinetobacter baumannii NRZ-24583 blaOXA gene for OXA-51 family carbapenem-hydrolyzing class D beta-lactamase OXA-516	complete CDS
NG_049537.1	cluster_206	3	512	575	-1000	NG_049537.1 Acinetobacter baumannii 667 blaOXA gene for OXA-51 family carbapenem-hydrolyzing class D beta-lactamase OXA-242	complete CDS
NG_049701.1	cluster_206	3	512	575	-1000	NG_049701.1 Acinetobacter baumannii SR330 blaOXA gene for OXA-51 family carbapenem-hydrolyzing class D beta-lactamase OXA-413	complete CDS
NG_049674.1	cluster_206	3	512	575	-1000	NG_049674.1 Acinetobacter baumannii 276/2C blaOXA gene for OXA-51 family carbapenem-hydrolyzing class D beta-lactamase OXA-383	complete CDS
NG_049678.1	cluster_206	3	512	575	-1000	NG_049678.1 Acinetobacter baumannii 17 blaOXA gene for OXA-51 family carbapenem-hydrolyzing class D beta-lactamase OXA-387	complete CDS
NG_049610.1	cluster_206	3	512	575	-1000	NG_049610.1 Acinetobacter baumannii 2008/W80 blaOXA gene for OXA-51 family carbapenem-hydrolyzing class D beta-lactamase OXA-316	complete CDS
NG_049717.1	cluster_206	3	512	575	-1000	NG_049717.1 Acinetobacter baumannii 49D1 blaOXA gene for OXA-51 family carbapenem-hydrolyzing class D beta-lactamase OXA-430	complete CDS
NG_049546.1	cluster_206	3	512	575	-1000	NG_049546.1 Acinetobacter baumannii blaOXA gene for OXA-51 family carbapenem-hydrolyzing class D beta-lactamase OXA-250	complete CDS
NG_049785.1	cluster_206	3	512	575	-1000	NG_049785.1 Acinetobacter baumannii NRZ-20462 blaOXA gene for OXA-51 family carbapenem-hydrolyzing class D beta-lactamase OXA-507	complete CDS
NG_049833.1	cluster_206	3	512	575	-1000	NG_049833.1 Acinetobacter baumannii blaOXA gene for OXA-51 family carbapenem-hydrolyzing class D beta-lactamase OXA-92	complete CDS
NG_049692.1	cluster_206	3	512	575	-1000	NG_049692.1 Acinetobacter baumannii As37 blaOXA gene for OXA-51 family carbapenem-hydrolyzing class D beta-lactamase OXA-403	complete CDS
NG_049662.1	cluster_206	3	512	575	-1000	NG_049662.1 Acinetobacter baumannii IOMTU 261 blaOXA gene for OXA-51 family carbapenem-hydrolyzing class D beta-lactamase OXA-371	complete CDS
NG_049405.1	cluster_206	3	512	575	-1000	NG_049405.1 Acinetobacter baumannii A368 blaOXA gene for OXA-51 family carbapenem-hydrolyzing class D beta-lactamase OXA-112	complete CDS
NG_049403.1	cluster_206	3	512	575	-1000	NG_049403.1 Acinetobacter baumannii A404 blaOXA gene for OXA-51 family carbapenem-hydrolyzing class D beta-lactamase OXA-110	complete CDS
NG_049399.1	cluster_206	3	512	575	-1000	NG_049399.1 Acinetobacter baumannii A424 blaOXA gene for OXA-51 family carbapenem-hydrolyzing class D beta-lactamase OXA-107	complete CDS
NG_049809.1	cluster_206	3	512	575	-1000	NG_049809.1 Acinetobacter baumannii blaOXA gene for OXA-51 family carbapenem-hydrolyzing class D beta-lactamase OXA-69	complete CDS
NG_049673.1	cluster_206	3	512	575	-1000	NG_049673.1 Acinetobacter baumannii 268/2C blaOXA gene for OXA-51 family carbapenem-hydrolyzing class D beta-lactamase OXA-382	complete CDS
NG_049682.1	cluster_206	3	512	575	-1000	NG_049682.1 Acinetobacter baumannii R67 blaOXA gene for OXA-51 family carbapenem-hydrolyzing class D beta-lactamase OXA-391	complete CDS
NG_049446.1	cluster_206	3	512	575	-1000	NG_049446.1 Acinetobacter baumannii AB1 blaOXA gene for OXA-51 family carbapenem-hydrolyzing class D beta-lactamase OXA-148	complete CDS
NG_049398.1	cluster_206	3	512	575	-1000	NG_049398.1 Acinetobacter baumannii A457 blaOXA gene for OXA-51 family carbapenem-hydrolyzing class D beta-lactamase OXA-106	complete CDS
NG_049811.1	cluster_206	3	512	575	-1000	NG_049811.1 Acinetobacter baumannii blaOXA gene for OXA-51 family carbapenem-hydrolyzing class D beta-lactamase OXA-70	complete CDS
NG_049424.1	cluster_206	3	512	575	-1000	NG_049424.1 Acinetobacter baumannii 3DWZB226 blaOXA gene for OXA-51 family carbapenem-hydrolyzing class D beta-lactamase OXA-125	complete CDS
NG_049691.1	cluster_206	3	512	575	-1000	NG_049691.1 Acinetobacter baumannii blaOXA gene for OXA-51 family carbapenem-hydrolyzing class D beta-lactamase OXA-402	complete CDS
NG_049419.1	cluster_206	3	512	575	-1000	NG_049419.1 Acinetobacter baumannii blaOXA gene for OXA-51 family carbapenem-hydrolyzing class D beta-lactamase OXA-120	complete CDS
NG_049632.1	cluster_206	3	512	575	-1000	NG_049632.1 Acinetobacter baumannii SR149 blaOXA gene for OXA-51 family carbapenem-hydrolyzing class D beta-lactamase OXA-340	complete CDS
NG_049631.1	cluster_206	3	512	575	-1000	NG_049631.1 Acinetobacter baumannii SR147 blaOXA gene for OXA-51 family carbapenem-hydrolyzing class D beta-lactamase OXA-339	complete CDS
NG_054698.1	cluster_206	3	512	575	-1000	NG_054698.1 Acinetobacter baumannii CNM20000307 blaOXA gene for OXA-51 family carbapenem-hydrolyzing class D beta-lactamase OXA-554	complete CDS
NG_049720.1	cluster_206	3	512	575	-1000	NG_049720.1 Acinetobacter baumannii 2PW1 blaOXA gene for OXA-51 family carbapenem-hydrolyzing class D beta-lactamase OXA-433	complete CDS
NG_049681.1	cluster_206	3	512	575	-1000	NG_049681.1 Acinetobacter baumannii 658C blaOXA gene for OXA-51 family carbapenem-hydrolyzing class D beta-lactamase OXA-390	complete CDS
NG_051478.1	cluster_206	3	512	575	-1000	NG_051478.1 Acinetobacter baumannii MRSN7709 blaOXA gene for OXA-51 family carbapenem-hydrolyzing class D beta-lactamase OXA-528	complete CDS
NG_049423.1	cluster_206	3	512	575	-1000	NG_049423.1 Acinetobacter baumannii 3DWZB77 blaOXA gene for OXA-51 family carbapenem-hydrolyzing class D beta-lactamase OXA-124	complete CDS
NG_049506.1	cluster_206	3	512	575	-1000	NG_049506.1 Acinetobacter baumannii blaOXA gene for OXA-51 family carbapenem-hydrolyzing class D beta-lactamase OXA-208	complete CDS
NG_049629.1	cluster_206	3	512	575	-1000	NG_049629.1 Acinetobacter baumannii 1391434 blaOXA gene for OXA-51 family carbapenem-hydrolyzing class D beta-lactamase OXA-337	complete CDS
NG_054704.1	cluster_206	3	512	575	-1000	NG_054704.1 Acinetobacter baumannii CNM20071813 blaOXA gene for OXA-51 family carbapenem-hydrolyzing class D beta-lactamase OXA-560	complete CDS
NG_049557.1	cluster_206	3	512	575	-1000	NG_049557.1 Acinetobacter baumannii NIPH 201 blaOXA gene for OXA-51 family carbapenem-hydrolyzing class D beta-lactamase OXA-261	complete CDS
NG_049719.1	cluster_206	3	512	575	-1000	NG_049719.1 Acinetobacter baumannii 2P2 blaOXA gene for OXA-51 family carbapenem-hydrolyzing class D beta-lactamase OXA-432	complete CDS
NG_051477.1	cluster_207	3	285	345	-1000	NG_051477.1 Acinetobacter sp. MRSN7700 blaOXA gene for class D beta-lactamase OXA-527	complete CDS
NG_049594.1	cluster_208	1	379	439	-1000	NG_049594.1 Acinetobacter bouvetii DSM 14964 = CIP 107468 blaOXA gene for class D beta-lactamase OXA-299	complete CDS
NG_049524.1	cluster_209	3	477	537	-1000	NG_049524.1 Acinetobacter bereziniae Nec blaOXA gene for carbapenem-hydrolyzing class D beta-lactamase OXA-229	complete CDS
NG_049523.1	cluster_209	3	477	537	-1000	NG_049523.1 Acinetobacter bereziniae CIP70.12 blaOXA gene for OXA-229 family carbapenem-hydrolyzing class D beta-lactamase OXA-228	complete CDS
NG_049597.1	cluster_209	3	477	537	-1000	NG_049597.1 Acinetobacter bereziniae LMG 1003 = CIP 70.12 blaOXA gene for OXA-229 family carbapenem-hydrolyzing class D beta-lactamase OXA-301	complete CDS
NG_049596.1	cluster_209	3	477	537	-1000	NG_049596.1 Acinetobacter bereziniae NIPH 3 blaOXA gene for OXA-229 family carbapenem-hydrolyzing class D beta-lactamase OXA-300	complete CDS
NG_049526.1	cluster_209	3	477	537	-1000	NG_049526.1 Acinetobacter bereziniae Baz blaOXA gene for OXA-229 family carbapenem-hydrolyzing class D beta-lactamase OXA-230	complete CDS
NG_049706.1	cluster_209	3	477	537	-1000	NG_049706.1 Acinetobacter bereziniae ABE001 blaOXA gene for OXA-229 family carbapenem-hydrolyzing class D beta-lactamase OXA-418	complete CDS
NG_049649.1	cluster_209	3	477	537	-1000	NG_049649.1 Acinetobacter bereziniae st13015 blaOXA gene for OXA-229 family carbapenem-hydrolyzing class D beta-lactamase OXA-356	complete CDS
NG_049552.1	cluster_209	3	477	537	-1000	NG_049552.1 Acinetobacter bereziniae KH243 blaOXA gene for OXA-229 family carbapenem-hydrolyzing class D beta-lactamase OXA-257	complete CDS
NG_049648.1	cluster_209	3	477	537	-1000	NG_049648.1 Acinetobacter bereziniae st01104 blaOXA gene for OXA-229 family carbapenem-hydrolyzing class D beta-lactamase OXA-355	complete CDS
NG_049346.1	cluster_20	1	597	657	-1000	NG_049346.1 Ochrobactrum anthropi 82115 T blaOCH gene for class C extended-spectrum beta-lactamase OCH-3	complete CDS
NG_049348.1	cluster_20	1	597	657	-1000	NG_049348.1 Ochrobactrum anthropi 102332 blaOCH gene for class C extended-spectrum beta-lactamase OCH-5	complete CDS
NG_049345.1	cluster_20	1	597	657	-1000	NG_049345.1 Ochrobactrum anthropi 82113 blaOCH gene for class C extended-spectrum beta-lactamase OCH-2	complete CDS
NG_049351.1	cluster_20	1	597	657	-1000	NG_049351.1 Ochrobactrum anthropi blaOCH gene for class C extended-spectrum beta-lactamase OCH-8	complete CDS
NG_047527.1	cluster_20	1	597	657	-1000	NG_047527.1 Ochrobactrum anthropi blaOCH gene for OCH family class C extended-spectrum beta-lactamase	complete CDS
NG_049347.1	cluster_20	1	597	657	-1000	NG_049347.1 Ochrobactrum anthropi 82116 blaOCH gene for class C extended-spectrum beta-lactamase OCH-4	complete CDS
NG_049349.1	cluster_20	1	597	657	-1000	NG_049349.1 Ochrobactrum anthropi 103949 blaOCH gene for class C extended-spectrum beta-lactamase OCH-6	complete CDS
NG_049344.1	cluster_20	1	597	657	-1000	NG_049344.1 Ochrobactrum anthropi SLO 74 blaOCH gene for class C extended-spectrum beta-lactamase OCH-1	complete CDS
NG_049350.1	cluster_20	1	597	657	-1000	NG_049350.1 Ochrobactrum anthropi 103952 blaOCH gene for class C extended-spectrum beta-lactamase OCH-7	complete CDS
NG_049571.1	cluster_210	1	166	226	-1000	NG_049571.1 Acinetobacter guillouiae CIP 63.46 blaOXA gene for class D beta-lactamase OXA-274	complete CDS
NG_049572.1	cluster_210	1	166	226	-1000	NG_049572.1 Acinetobacter guillouiae NIPH 991 blaOXA gene for class D beta-lactamase OXA-275	complete CDS
NG_049591.1	cluster_211	2	179	239	-1000	NG_049591.1 Acinetobacter bohemicus ANC 3994 blaOXA gene for class D beta-lactamase OXA-296	complete CDS
NG_049789.1	cluster_212	1	222	282	-1000	NG_049789.1 Acinetobacter baumannii NRZ-23303 blaOXA gene for OXA-58 family carbapenem-hydrolyzing class D beta-lactamase OXA-512	complete CDS
NG_049708.1	cluster_212	1	222	282	-1000	NG_049708.1 Acinetobacter baumannii IOMTU 448 blaOXA gene for OXA-58 family carbapenem-hydrolyzing class D beta-lactamase OXA-420	complete CDS
NG_049838.1	cluster_212	1	222	282	-1000	NG_049838.1 Acinetobacter baumannii 10 blaOXA gene for OXA-58 family carbapenem-hydrolyzing class D beta-lactamase OXA-97	complete CDS
NG_049837.1	cluster_212	1	222	282	-1000	NG_049837.1 Acinetobacter baumannii DU16891/96 blaOXA gene for OXA-58 family carbapenem-hydrolyzing class D beta-lactamase OXA-96	complete CDS
NG_049686.1	cluster_212	1	222	282	-1000	NG_049686.1 Acinetobacter baumannii 959082 blaOXA gene for OXA-58 family carbapenem-hydrolyzing class D beta-lactamase OXA-397	complete CDS
NG_049463.1	cluster_212	1	222	282	-1000	NG_049463.1 Acinetobacter baumannii Dem1R blaOXA gene for OXA-58 family carbapenem-hydrolyzing class D beta-lactamase OXA-164	complete CDS
NG_049798.1	cluster_212	1	222	282	-1000	NG_049798.1 Acinetobacter baumannii MAD blaOXA gene for carbapenem-hydrolyzing class D beta-lactamase OXA-58	complete CDS
NG_049603.1	cluster_213	1	242	302	-1000	NG_049603.1 Acinetobacter gerneri DSM 14967 = CIP 107464 blaOXA gene for class D beta-lactamase OXA-308	complete CDS
NG_049507.1	cluster_214	2	312	375	-1000	NG_049507.1 Riemerella anatipestifer 0726 pRA0726 blaOXA gene for class D beta-lactamase OXA-209	complete CDS
NG_049639.1	cluster_215	1	314	374	-1000	NG_049639.1 uncultured bacterium blaOXA gene for class D beta-lactamase OXA-347	complete CDS
NG_049772.1	cluster_216	1	172	232	-1000	NG_049772.1 Campylobacter volucris LMG 24379 blaOXA gene for class D beta-lactamase OXA-493	complete CDS
NG_049792.1	cluster_216	1	172	232	-1000	NG_049792.1 Campylobacter lari ARI3034 blaOXA gene for OXA-493 family class D beta-lactamase OXA-518	complete CDS
NG_049746.1	cluster_217	1	176	236	-1000	NG_049746.1 Campylobacter coli 1F16_1 blaOXA gene for OXA-61 family class D beta-lactamase OXA-460	complete CDS
NG_049747.1	cluster_217	1	176	236	-1000	NG_049747.1 Campylobacter jejuni 1F07_1 blaOXA gene for OXA-61 family class D beta-lactamase OXA-461	complete CDS
NG_049801.1	cluster_217	1	176	236	-1000	NG_049801.1 Campylobacter jejuni blaOXA gene for class D beta-lactamase OXA-61	complete CDS
NG_049769.1	cluster_217	1	176	236	-1000	NG_049769.1 Campylobacter coli 37/05 blaOXA gene for OXA-61 family class D beta-lactamase OXA-489	complete CDS
NG_049739.1	cluster_217	1	176	236	-1000	NG_049739.1 Campylobacter jejuni 8F17_5 blaOXA gene for OXA-61 family class D beta-lactamase OXA-453	complete CDS
NG_049738.1	cluster_217	1	176	236	-1000	NG_049738.1 Campylobacter jejuni 7F02_1 blaOXA gene for OXA-61 family class D beta-lactamase OXA-452	complete CDS
NG_049737.1	cluster_217	1	176	236	-1000	NG_049737.1 Campylobacter jejuni 8F16_1 blaOXA gene for OXA-61 family class D beta-lactamase OXA-451	complete CDS
NG_049489.1	cluster_217	1	176	236	-1000	NG_049489.1 Campylobacter jejuni subsp. jejuni NCTC 11168 = ATCC 700819 blaOXA gene for OXA-61 family class D beta-lactamase OXA-193	complete CDS
NG_049736.1	cluster_217	1	176	236	-1000	NG_049736.1 Campylobacter coli 1F23_1 blaOXA gene for OXA-61 family class D beta-lactamase OXA-450	complete CDS
NG_049731.1	cluster_218	3	177	237	-9	NG_049731.1 Campylobacter jejuni 1F02_2 blaOXA gene for OXA-184 family class D beta-lactamase OXA-446	complete CDS
NG_049732.1	cluster_218	3	177	237	-9	NG_049732.1 Campylobacter jejuni 4F22_1 blaOXA gene for OXA-184 family class D beta-lactamase OXA-447	complete CDS
NG_049749.1	cluster_219	1	99	159	-1000	NG_049749.1 Campylobacter jejuni 1F03_4 blaOXA gene for class D beta-lactamase OXA-465	complete CDS
NG_049750.1	cluster_219	1	99	159	-1000	NG_049750.1 Campylobacter jejuni 2F04_11 blaOXA gene for OXA-184 family class D beta-lactamase OXA-466	complete CDS
NG_049485.1	cluster_219	1	99	159	-1000	NG_049485.1 Campylobacter jejuni P854 blaOXA gene for class D beta-lactamase OXA-184	complete CDS
NG_049486.1	cluster_219	1	99	159	-1000	NG_049486.1 Campylobacter jejuni P852 blaOXA gene for OXA-184 class D beta-lactamase OXA-185	complete CDS
NG_047493.1	cluster_21	2	585	645	-1000	NG_047493.1 Mycobacterium smegmatis str. MC2 155 blaE gene for class C beta-lactamase	complete CDS
NG_049733.1	cluster_220	3	177	237	-9	NG_049733.1 Campylobacter jejuni 5F24_1 blaOXA gene for OXA-184 family class D beta-lactamase OXA-448	complete CDS
NG_049734.1	cluster_220	3	177	237	-9	NG_049734.1 Campylobacter jejuni 7F06_11 blaOXA gene for OXA-184 family class D beta-lactamase OXA-449	complete CDS
NG_049748.1	cluster_221	1	374	434	-1000	NG_049748.1 Arcobacter butzleri L350 blaOXA gene for class D beta-lactamase OXA-464	complete CDS
NG_049771.1	cluster_221	1	374	434	-1000	NG_049771.1 Arcobacter butzleri L354 blaOXA gene for class D beta-lactamase OXA-491	complete CDS
NG_049803.1	cluster_222	2	488	551	-1000	NG_049803.1 Brachyspira pilosicoli BM4442 blaOXA gene for oxacillin-hydrolyzing class D beta-lactamase OXA-63	complete CDS
NG_049488.1	cluster_222	2	488	551	-1000	NG_049488.1 Brachyspira pilosicoli AN3635/3/02 blaOXA gene for OXA-63 family oxacillin-hydrolyzing class D beta-lactamase OXA-192	complete CDS
NG_049754.1	cluster_222	2	488	551	-1000	NG_049754.1 Brachyspira pilosicoli OF15 blaOXA gene for OXA-63 family oxacillin-hydrolyzing class D beta-lactamase OXA-472	complete CDS
NG_049760.1	cluster_222	2	488	551	-1000	NG_049760.1 Brachyspira pilosicoli H21 blaOXA gene for OXA-63 family oxacillin-hydrolyzing class D beta-lactamase OXA-478	complete CDS
NG_049753.1	cluster_222	2	488	551	-1000	NG_049753.1 Brachyspira pilosicoli Gap 51.2 blaOXA gene for OXA-63 family oxacillin-hydrolyzing class D beta-lactamase OXA-471	complete CDS
NG_049755.1	cluster_222	2	488	551	-1000	NG_049755.1 Brachyspira pilosicoli HRM 7 blaOXA gene for OXA-63 family oxacillin-hydrolyzing class D beta-lactamase OXA-473	complete CDS
NG_049759.1	cluster_222	2	488	551	-1000	NG_049759.1 Brachyspira pilosicoli IMR 49 blaOXA gene for OXA-63 family oxacillin-hydrolyzing class D beta-lactamase OXA-477	complete CDS
NG_049757.1	cluster_222	2	488	551	-1000	NG_049757.1 Brachyspira pilosicoli V1 D 1 blaOXA gene for OXA-63 family oxacillin-hydrolyzing class D beta-lactamase OXA-475	complete CDS
NG_049752.1	cluster_222	2	488	551	-1000	NG_049752.1 Brachyspira pilosicoli 9803 blaOXA gene for OXA-63 family oxacillin-hydrolyzing class D beta-lactamase OXA-470	complete CDS
NG_049436.1	cluster_222	2	488	551	-1000	NG_049436.1 Brachyspira pilosicoli H/A1 blaOXA gene for OXA-63 family oxacillin-hydrolyzing class D beta-lactamase OXA-137	complete CDS
NG_049761.1	cluster_222	2	488	551	-1000	NG_049761.1 Brachyspira pilosicoli HRM 4B blaOXA gene for OXA-63 family oxacillin-hydrolyzing class D beta-lactamase OXA-479	complete CDS
NG_049758.1	cluster_222	2	488	551	-1000	NG_049758.1 Brachyspira pilosicoli 24072-93A blaOXA gene for OXA-63 family oxacillin-hydrolyzing class D beta-lactamase OXA-476	complete CDS
NG_049435.1	cluster_222	2	488	551	-1000	NG_049435.1 Brachyspira pilosicoli WesB Wes B blaOXA gene for OXA-63 family oxacillin-hydrolyzing class D beta-lactamase OXA-136	complete CDS
NG_049756.1	cluster_222	2	488	551	-1000	NG_049756.1 Brachyspira pilosicoli GP 14 blaOXA gene for OXA-63 family oxacillin-hydrolyzing class D beta-lactamase OXA-474	complete CDS
NG_050724.1	cluster_223	2	378	438	-1000	NG_050724.1 Fusobacterium sp. OBRC1 blaOXA gene for oxacillin-hydrolyzing class D beta-lactamase OXA-85	complete CDS
NG_049497.1	cluster_224	3	360	420	-1000	NG_049497.1 Pseudomonas aeruginosa MUS blaOXA gene for oxacillin-hydrolyzing class D beta-lactamase OXA-20	complete CDS
NG_049660.1	cluster_224	3	360	420	-1000	NG_049660.1 Acinetobacter baumannii blaOXA gene for oxacillin-hydrolyzing class D beta-lactamase OXA-37	complete CDS
NG_049745.1	cluster_225	3	358	420	-1000	NG_049745.1 Pseudomonas aeruginosa PPV-97 blaOXA gene for oxacillin-hydrolyzing class D beta-lactamase OXA-46	complete CDS
NG_049503.1	cluster_225	3	358	420	-1000	NG_049503.1 Pseudomonas aeruginosa blaOXA gene for class D beta-lactamase OXA-205	complete CDS
NG_049416.1	cluster_225	3	358	420	-1000	NG_049416.1 Burkholderia cepacia blaOXA gene for oxacillin-hydrolyzing class D beta-lactamase OXA-118	complete CDS
NG_049417.1	cluster_225	3	358	420	-1000	NG_049417.1 uncultured bacterium pSp14 blaOXA gene for oxacillin-hydrolyzing class D beta-lactamase OXA-119	complete CDS
NG_049508.1	cluster_226	3	225	285	-1000	NG_049508.1 Acinetobacter baumannii blaOXA gene for OXA-2 family oxacillin-hydrolyzing class D beta-lactamase OXA-21	complete CDS
NG_049595.1	cluster_226	3	225	285	-1000	NG_049595.1 Pseudomonas aeruginosa blaOXA gene for oxacillin-hydrolyzing class D beta-lactamase OXA-3	complete CDS
NG_052064.1	cluster_226	3	225	285	-1000	NG_052064.1 Pseudomonas aeruginosa 16373330 blaOXA gene for OXA-2 family class D beta-lactamase OXA-539	complete CDS
NG_049612.1	cluster_226	3	225	285	-1000	NG_049612.1 Pseudomonas aeruginosa blaOXA gene for OXA-2 family class D extended-spectrum beta-lactamase OXA-32	complete CDS
NG_052519.1	cluster_226	3	225	285	-1000	NG_052519.1 Pseudomonas putida 229-03 blaOXA gene for OXA-2 family class D beta-lactamase OXA-541	complete CDS
NG_052174.1	cluster_226	3	225	285	-1000	NG_052174.1 Stenotrophomonas maltophilia TSM-30 blaOXA gene for OXA-2 family class D beta-lactamase OXA-540	complete CDS
NG_049703.1	cluster_226	3	225	285	-1000	NG_049703.1 Pseudomonas aeruginosa PA18524550 blaOXA gene for OXA-2 family class D beta-lactamase OXA-415	complete CDS
NG_049522.1	cluster_226	3	225	285	-1000	NG_049522.1 Pseudomonas aeruginosa blaOXA gene for OXA-2 family class D extended-spectrum beta-lactamase OXA-226	complete CDS
NG_049509.1	cluster_226	3	225	285	-1000	NG_049509.1 Pseudomonas aeruginosa PAE0831 blaOXA gene for OXA-2 family class D beta-lactamase OXA-210	complete CDS
NG_049460.1	cluster_226	3	225	285	-1000	NG_049460.1 Pseudomonas aeruginosa PAOXA161 blaOXA gene for OXA-2 family class D extended-spectrum beta-lactamase OXA-161	complete CDS
NG_049448.1	cluster_226	3	225	285	-1000	NG_049448.1 Pseudomonas aeruginosa AH blaOXA gene for OXA-2 family class D extended-spectrum beta-lactamase OXA-15	complete CDS
NG_049439.1	cluster_226	3	225	285	-1000	NG_049439.1 Pseudomonas aeruginosa blaOXA gene for OXA-2 family class D extended-spectrum beta-lactamase OXA-141	complete CDS
NG_049496.1	cluster_226	3	225	285	-1000	NG_049496.1 Salmonella enterica subsp. enterica serovar Typhimurium R46 blaOXA gene for oxacillin-hydrolyzing class D beta-lactamase OXA-2	complete CDS
NG_049793.1	cluster_227	3	423	483	-15	NG_049793.1 Salmonella enterica subsp. enterica serovar Agona blaOXA gene for class D extended-spectrum beta-lactamase OXA-53	complete CDS
NG_050940.1	cluster_228	2	29	89	-1000	NG_050940.1 Bacillus atrophaeus 1942 blaBAT gene for class D beta-lactamase BAT-1	complete CDS
NG_050942.1	cluster_229	1	25	85	-1000	NG_050942.1 Bacillus subtilis subsp. inaquosorum KCTC 13429 blaBSU gene for class D beta-lactamase BSU-1	complete CDS
NG_050824.1	cluster_22	1	265	325	-1000	NG_050824.1 Pseudomonas aeruginosa 1213623 blaPDC gene for class C beta-lactamase PDC-151	complete CDS
NG_049914.1	cluster_22	1	265	325	-1000	NG_049914.1 Pseudomonas aeruginosa 3862 blaPDC gene for class C beta-lactamase PDC-41	complete CDS
NG_050796.1	cluster_22	1	265	325	-1000	NG_050796.1 Pseudomonas aeruginosa 1234339 blaPDC gene for class C beta-lactamase PDC-140	complete CDS
NG_050833.1	cluster_22	1	265	325	-1000	NG_050833.1 Pseudomonas aeruginosa 1255627 blaPDC gene for class C beta-lactamase PDC-160	complete CDS
NG_050589.1	cluster_22	1	265	325	-1000	NG_050589.1 Pseudomonas aeruginosa 1247414 blaPDC gene for class C beta-lactamase PDC-125	complete CDS
NG_049937.1	cluster_22	1	265	325	-1000	NG_049937.1 Pseudomonas aeruginosa 4901 blaPDC gene for class C beta-lactamase PDC-62	complete CDS
NG_049905.1	cluster_22	1	265	325	-1000	NG_049905.1 Pseudomonas aeruginosa PA7 blaPDC gene for class C beta-lactamase PDC-33	complete CDS
NG_049915.1	cluster_22	1	265	325	-1000	NG_049915.1 Pseudomonas aeruginosa 3511 blaPDC gene for class C beta-lactamase PDC-42	complete CDS
NG_050941.1	cluster_230	1	402	462	-1000	NG_050941.1 Bacillus pumilus SAFR-032 blaBPU gene for class D beta-lactamase BPU-1	complete CDS
NG_049740.1	cluster_231	1	108	171	-1000	NG_049740.1 Delftia acidovorans MS5438 blaOXA gene for OXA-10 family class D beta-lactamase OXA-454	complete CDS
NG_049547.1	cluster_231	1	108	171	-1000	NG_049547.1 Pseudomonas aeruginosa ZJ20101701 blaOXA gene for class D beta-lactamase OXA-251	complete CDS
NG_049402.1	cluster_231	1	108	171	-1000	NG_049402.1 Pseudomonas aeruginosa blaOXA gene for class D extended-spectrum beta-lactamase OXA-11	complete CDS
NG_050656.1	cluster_231	1	108	171	-1000	NG_050656.1 Pseudomonas aeruginosa M88 blaOXA gene for oxacillin-hydrolyzing class D extended-spectrum beta-lactamase OXA-14	complete CDS
NG_050979.1	cluster_231	1	108	171	-1000	NG_050979.1 Pseudomonas aeruginosa J6-I87 blaOXA gene for OXA-10 family class D beta-lactamase OXA-520	complete CDS
NG_049815.1	cluster_231	1	108	171	-1000	NG_049815.1 Pseudomonas aeruginosa blaOXA gene for class D beta-lactamase OXA-74	complete CDS
NG_049551.1	cluster_231	1	108	171	-1000	NG_049551.1 Enterobacter cloacae pUL3AT blaOXA gene for class D beta-lactamase OXA-256	complete CDS
NG_049541.1	cluster_231	1	108	171	-1000	NG_049541.1 Pseudomonas aeruginosa GB118 blaOXA gene for OXA-10 family class D beta-lactamase OXA-246	complete CDS
NG_049535.1	cluster_231	1	108	171	-1000	NG_049535.1 Pseudomonas aeruginosa WK28 blaOXA gene for class D beta-lactamase OXA-240	complete CDS
NG_049529.1	cluster_231	1	108	171	-1000	NG_049529.1 Citrobacter freundii NRZ-02127 blaOXA gene for carbapenem-hydrolyzing class D beta-lactamase OXA-233	complete CDS
NG_049440.1	cluster_231	1	108	171	-1000	NG_049440.1 Pseudomonas aeruginosa AM404/00 blaOXA gene for oxacillin-hydrolyzing class D extended-spectrum beta-lactamase OXA-142	complete CDS
NG_049393.1	cluster_231	1	108	171	-1000	NG_049393.1 Pseudomonas aeruginosa R388-R151 hybrid blaOXA gene for oxacillin-hydrolyzing class D beta-lactamase OXA-10	complete CDS
NG_049469.1	cluster_231	1	108	171	-1000	NG_049469.1 Klebsiella pneumoniae chaK36 pGES-5 blaOXA gene for oxacillin-hydrolyzing class D extended-spectrum beta-lactamase OXA-17	complete CDS
NG_049810.1	cluster_231	1	108	171	-1000	NG_049810.1 Escherichia coli blaOXA gene for oxacillin-hydrolyzing class D beta-lactamase OXA-7	complete CDS
NG_049395.1	cluster_231	1	108	171	-1000	NG_049395.1 Citrobacter freundii blaOXA gene for class D beta-lactamase OXA-101	complete CDS
NG_049796.1	cluster_231	1	108	171	-1000	NG_049796.1 Pseudomonas aeruginosa blaOXA gene for oxacillin-hydrolyzing class D beta-lactamase OXA-56	complete CDS
NG_049443.1	cluster_231	1	108	171	-1000	NG_049443.1 Pseudomonas aeruginosa 08-056 blaOXA gene for class D extended-spectrum beta-lactamase OXA-145	complete CDS
NG_049484.1	cluster_231	1	108	171	-1000	NG_049484.1 Pseudomonas aeruginosa Nex16 blaOXA gene for class D beta-lactamase OXA-183	complete CDS
NG_049487.1	cluster_231	1	108	171	-1000	NG_049487.1 Pseudomonas aeruginosa PAe191 blaOXA gene for class D extended-spectrum beta-lactamase OXA-19	complete CDS
NG_049577.1	cluster_231	1	108	171	-1000	NG_049577.1 Pseudomonas aeruginosa pDG-1 blaOXA gene for class D extended-spectrum beta-lactamase OXA-28	complete CDS
NG_049445.1	cluster_231	1	108	171	-1000	NG_049445.1 Pseudomonas aeruginosa 09-097 blaOXA gene for class D extended-spectrum beta-lactamase OXA-147	complete CDS
NG_049429.1	cluster_231	1	108	171	-1000	NG_049429.1 Pseudomonas aeruginosa PAe391 blaOXA gene for oxacillin-hydrolyzing class D beta-lactamase OXA-13	complete CDS
NG_049642.1	cluster_231	1	108	171	-1000	NG_049642.1 Pseudomonas aeruginosa blaOXA gene for oxacillin-hydrolyzing class D extended-spectrum beta-lactamase OXA-35	complete CDS
NG_049428.1	cluster_232	1	286	346	-1000	NG_049428.1 Salmonella enterica subsp. enterica serovar Bredeney 96 pSBre96 blaOXA gene for class D beta-lactamase OXA-129	complete CDS
NG_049776.1	cluster_232	1	286	346	-1000	NG_049776.1 Pseudomonas aeruginosa 76072601 pMON812 blaOXA gene for oxacillin-hydrolyzing class D beta-lactamase OXA-5	complete CDS
NG_054956.1	cluster_233	2	104	164	-1000	NG_054956.1 Shewanella baltica Sh19 blaOXA gene for OXA-548 family class D beta-lactamase OXA-551	complete CDS
NG_054954.1	cluster_233	2	104	164	-1000	NG_054954.1 Shewanella hafniensis Sh26 blaOXA gene for OXA-548 family class D beta-lactamase OXA-549	complete CDS
NG_054957.1	cluster_233	2	104	164	-1000	NG_054957.1 Shewanella hafniensis Sh24 blaOXA gene for OXA-548 family class D beta-lactamase OXA-552	complete CDS
NG_054955.1	cluster_233	2	104	164	-1000	NG_054955.1 Shewanella hafniensis Sh20 blaOXA gene for OXA-548 family class D beta-lactamase OXA-550	complete CDS
NG_054953.1	cluster_233	2	104	164	-1000	NG_054953.1 Shewanella hafniensis Sh29 blaOXA gene for class D beta-lactamase OXA-548	complete CDS
NG_054958.1	cluster_233	2	104	164	-1000	NG_054958.1 Shewanella hafniensis Sh10 blaOXA gene for OXA-548 family class D beta-lactamase OXA-553	complete CDS
NG_049766.1	cluster_234	3	406	466	-1000	NG_049766.1 Klebsiella pneumoniae H141920513 blaOXA gene for OXA-48 family class D beta-lactamase OXA-484	complete CDS
NG_049482.1	cluster_234	3	406	466	-1000	NG_049482.1 Klebsiella pneumoniae KP3 pKP3-A blaOXA gene for OXA-48 family carbapenem-hydrolyzing class D beta-lactamase OXA-181	complete CDS
NG_049528.1	cluster_234	3	406	466	-1000	NG_049528.1 Escherichia coli blaOXA gene for OXA-48 family carbapenem-hydrolyzing class D beta-lactamase OXA-232	complete CDS
NG_049704.1	cluster_234	3	406	466	-1000	NG_049704.1 Shewanella xiamenensis DDP1 blaOXA gene for OXA-48 family class D beta-lactamase OXA-416	complete CDS
NG_052051.1	cluster_234	3	406	466	-1000	NG_052051.1 Shewanella xiamenensis SHEWA_58 blaOXA gene for OXA-48 family class D beta-lactamase OXA-538	complete CDS
NG_049724.1	cluster_234	3	406	466	-1000	NG_049724.1 Escherichia coli M17224 blaOXA gene for OXA-48 family carbapenem-hydrolyzing class D beta-lactamase OXA-438	complete CDS
NG_049542.1	cluster_234	3	406	466	-1000	NG_049542.1 Klebsiella pneumoniae Kpn247 unnamed blaOXA gene for OXA-48 family carbapenem-hydrolyzing class D beta-lactamase OXA-247	complete CDS
NG_049462.1	cluster_234	3	406	466	-1000	NG_049462.1 Enterobacter cloacae Ec2185 blaOXA gene for OXA-48 family class D extended-spectrum beta-lactamase OXA-163	complete CDS
NG_049725.1	cluster_234	3	406	466	-1000	NG_049725.1 Escherichia coli 1094675 blaOXA gene for OXA-48 family extended-spectrum class D beta-lactamase OXA-439	complete CDS
NG_054693.1	cluster_234	3	406	466	-1000	NG_054693.1 Shewanella xiamenensis 111D blaOXA gene for OXA-48 family class D beta-lactamase OXA-547	complete CDS
NG_054959.1	cluster_234	3	406	466	-1000	NG_054959.1 Shewanella xiamenensis Sh1 blaOXA gene for OXA-48 family class D beta-lactamase OXA-546	complete CDS
NG_049502.1	cluster_234	3	406	466	-1000	NG_049502.1 Klebsiella pneumoniae 204 p204-B blaOXA gene for OXA-48 family carbapenem-hydrolyzing class D beta-lactamase OXA-204	complete CDS
NG_049694.1	cluster_234	3	406	466	-1000	NG_049694.1 Serratia marcescens Sm2 blaOXA gene for OXA-48 family class D extended-spectrum beta-lactamase OXA-405	complete CDS
NG_054666.1	cluster_234	3	406	466	-1000	NG_054666.1 Klebsiella pneumoniae 1219 blaOXA gene for OXA-48 family class D beta-lactamase OXA-517	complete CDS
NG_050608.1	cluster_234	3	406	466	-1000	NG_050608.1 Shewanella sp. ZOR0012 blaOXA gene for OXA-48 family class D beta-lactamase OXA-252	complete CDS
NG_049495.1	cluster_234	3	406	466	-1000	NG_049495.1 Shewanella xiamenensis blaOXA gene for OXA-48 family carbapenem-hydrolyzing class D beta-lactamase OXA-199	complete CDS
NG_049661.1	cluster_234	3	406	466	-1000	NG_049661.1 Enterobacter sp. 87F-2 blaOXA gene for OXA-48 family class D beta-lactamase OXA-370	complete CDS
NG_049540.1	cluster_234	3	406	466	-1000	NG_049540.1 Klebsiella pneumoniae K-943 unnamed blaOXA gene for OXA-48 family carbapenem-hydrolyzing class D beta-lactamase OXA-245	complete CDS
NG_049783.1	cluster_234	3	406	466	-1000	NG_049783.1 Klebsiella pneumoniae 1268855 blaOXA gene for OXA-48 family class D beta-lactamase OXA-505	complete CDS
NG_049539.1	cluster_234	3	406	466	-1000	NG_049539.1 Klebsiella pneumoniae K-754 unnamed blaOXA gene for OXA-48 family carbapenem-hydrolyzing class D beta-lactamase OXA-244	complete CDS
NG_049461.1	cluster_234	3	406	466	-1000	NG_049461.1 Klebsiella pneumoniae KIRK-1 blaOXA gene for OXA-48 family carbapenem-hydrolyzing class D beta-lactamase OXA-162	complete CDS
NG_049762.1	cluster_234	3	406	466	-1000	NG_049762.1 Klebsiella pneumoniae 11978 blaOXA gene for carbapenem-hydrolyzing class D beta-lactamase OXA-48	complete CDS
NG_049794.1	cluster_235	3	148	208	-1000	NG_049794.1 Shewanella oneidensis MR-1 blaOXA gene for OXA-48 family carbapenem-hydrolyzing class D beta-lactamase OXA-54	complete CDS
NG_049722.1	cluster_236	3	148	208	-1000	NG_049722.1 Citrobacter freundii AMA 948 blaOXA gene for OXA-48 family class D beta-lactamase OXA-436	complete CDS
NG_048751.1	cluster_238	1	419	479	-1000	NG_048751.1 Vibrio cholerae non O1 non O139 uncharacterized blaPSE gene for PSE family carbenicillin-hydrolyzing class A beta-lactamase CARB-6	complete CDS
NG_048716.1	cluster_238	1	419	479	-1000	NG_048716.1 Proteus mirabilis Plasmid pCS229 blaPSE gene for PSE family carbenicillin-hydrolyzing class A beta-lactamase CARB-12	complete CDS
NG_052478.1	cluster_238	1	419	479	-1000	NG_052478.1 Salmonella enterica subsp. enterica serovar Typhimurium 29/03 blaPSE gene for PSE family carbenicillin-hydrolyzing class A beta-lactamase	complete CDS
NG_048733.1	cluster_238	1	419	479	-1000	NG_048733.1 Pseudomonas aeruginosa blaPSE gene for PSE family carbenicillin-hydrolyzing class A beta-lactamase CARB-3	complete CDS
NG_048715.1	cluster_238	1	419	479	-1000	NG_048715.1 Pseudomonas aeruginosa blaPSE gene for PSE family carbenicillin-hydrolyzing class A beta-lactamase CARB-11	complete CDS
NG_048713.1	cluster_238	1	419	479	-1000	NG_048713.1 Pseudomonas aeruginosa Dalgleish blaPSE gene for PSE family carbenicillin-hydrolyzing class A beta-lactamase CARB-1	complete CDS
NG_048722.1	cluster_238	1	419	479	-1000	NG_048722.1 Pseudomonas aeruginosa PL11 blaPSE gene for PSE family carbenicillin-hydrolyzing class A beta-lactamase CARB-2	complete CDS
NG_048742.1	cluster_239	1	357	417	-1000	NG_048742.1 Pseudomonas aeruginosa p83372 pUD12 blaPSE gene for PSE family carbenicillin-hydrolyzing class A beta-lactamase CARB-4	complete CDS
NG_050789.1	cluster_23	1	25	85	-1000	NG_050789.1 Pseudomonas aeruginosa 1228768 blaPDC gene for class C beta-lactamase PDC-133	complete CDS
NG_050947.1	cluster_23	1	25	85	-1000	NG_050947.1 Pseudomonas aeruginosa 1216858 blaPDC gene for class C beta-lactamase PDC-167	complete CDS
NG_054975.1	cluster_23	1	25	85	-1000	NG_054975.1 Pseudomonas aeruginosa 1386780 blaPDC gene for class C beta-lactamase PDC-189	complete CDS
NG_054987.1	cluster_23	1	25	85	-1000	NG_054987.1 Pseudomonas aeruginosa 1475818 blaPDC gene for class C beta-lactamase PDC-202	complete CDS
NG_054982.1	cluster_23	1	25	85	-1000	NG_054982.1 Pseudomonas aeruginosa 1404015 blaPDC gene for class C beta-lactamase PDC-197	complete CDS
NG_049938.1	cluster_23	1	25	85	-1000	NG_049938.1 Pseudomonas aeruginosa 4994 blaPDC gene for class C beta-lactamase PDC-63	complete CDS
NG_049941.1	cluster_23	1	25	85	-1000	NG_049941.1 Pseudomonas aeruginosa 5017 blaPDC gene for class C beta-lactamase PDC-66	complete CDS
NG_050827.1	cluster_23	1	25	85	-1000	NG_050827.1 Pseudomonas aeruginosa 1231446 blaPDC gene for class C beta-lactamase PDC-154	complete CDS
NG_049888.1	cluster_23	1	25	85	-1000	NG_049888.1 Pseudomonas aeruginosa PACF 2722 blaPDC gene for class C beta-lactamase PDC-18	complete CDS
NG_049897.1	cluster_23	1	25	85	-1000	NG_049897.1 Pseudomonas aeruginosa N08-01325 blaPDC gene for class C beta-lactamase PDC-24	complete CDS
NG_049944.1	cluster_23	1	25	85	-1000	NG_049944.1 Pseudomonas aeruginosa 5040 blaPDC gene for class C beta-lactamase PDC-69	complete CDS
NG_054679.1	cluster_23	1	25	85	-1000	NG_054679.1 Pseudomonas aeruginosa 1375084 blaPDC gene for class C beta-lactamase PDC-177	complete CDS
NG_049867.1	cluster_23	1	25	85	-1000	NG_049867.1 Pseudomonas aeruginosa 1211370 blaPDC gene for class C beta-lactamase PDC-100	complete CDS
NG_049904.1	cluster_23	1	25	85	-1000	NG_049904.1 Pseudomonas aeruginosa TUM1779 blaPDC gene for class C beta-lactamase PDC-32	complete CDS
NG_050831.1	cluster_23	1	25	85	-1000	NG_050831.1 Pseudomonas aeruginosa 1235358 blaPDC gene for class C beta-lactamase PDC-158	complete CDS
NG_049908.1	cluster_23	1	25	85	-1000	NG_049908.1 Pseudomonas aeruginosa 3609 blaPDC gene for class C beta-lactamase PDC-36	complete CDS
NG_049943.1	cluster_23	1	25	85	-1000	NG_049943.1 Pseudomonas aeruginosa 5064 blaPDC gene for class C beta-lactamase PDC-68	complete CDS
NG_049940.1	cluster_23	1	25	85	-1000	NG_049940.1 Pseudomonas aeruginosa 4969 blaPDC gene for class C beta-lactamase PDC-65	complete CDS
NG_049872.1	cluster_23	1	25	85	-1000	NG_049872.1 Pseudomonas aeruginosa 1211423 blaPDC gene for class C beta-lactamase PDC-105	complete CDS
NG_049873.1	cluster_23	1	25	85	-1000	NG_049873.1 Pseudomonas aeruginosa 1276075 blaPDC gene for class C beta-lactamase PDC-106	complete CDS
NG_049909.1	cluster_23	1	25	85	-1000	NG_049909.1 Pseudomonas aeruginosa 4359 blaPDC gene for class C beta-lactamase PDC-37	complete CDS
NG_050946.1	cluster_23	1	25	85	-1000	NG_050946.1 Pseudomonas aeruginosa 1204152 blaPDC gene for class C beta-lactamase PDC-166	complete CDS
NG_054972.1	cluster_23	1	25	85	-1000	NG_054972.1 Pseudomonas aeruginosa 1378016 blaPDC gene for class C beta-lactamase PDC-186	complete CDS
NG_054974.1	cluster_23	1	25	85	-1000	NG_054974.1 Pseudomonas aeruginosa 1385970 blaPDC gene for class C beta-lactamase PDC-188	complete CDS
NG_049920.1	cluster_23	1	25	85	-1000	NG_049920.1 Pseudomonas aeruginosa 4395 blaPDC gene for class C beta-lactamase PDC-47	complete CDS
NG_054976.1	cluster_23	1	25	85	-1000	NG_054976.1 Pseudomonas aeruginosa 1387568 blaPDC gene for class C beta-lactamase PDC-190	complete CDS
NG_049869.1	cluster_23	1	25	85	-1000	NG_049869.1 Pseudomonas aeruginosa 1296948 blaPDC gene for class C beta-lactamase PDC-102	complete CDS
NG_049868.1	cluster_23	1	25	85	-1000	NG_049868.1 Pseudomonas aeruginosa 1255757 blaPDC gene for class C beta-lactamase PDC-101	complete CDS
NG_049952.1	cluster_23	1	25	85	-1000	NG_049952.1 Pseudomonas aeruginosa CLB24973 blaPDC gene for class C beta-lactamase PDC-95	complete CDS
NG_049939.1	cluster_23	1	25	85	-1000	NG_049939.1 Pseudomonas aeruginosa 4960 blaPDC gene for class C beta-lactamase PDC-64	complete CDS
NG_050790.1	cluster_23	1	25	85	-1000	NG_050790.1 Pseudomonas aeruginosa 1233279 blaPDC gene for class C beta-lactamase PDC-134	complete CDS
NG_050982.1	cluster_23	1	25	85	-1000	NG_050982.1 Pseudomonas aeruginosa 1216910 blaPDC gene for class C beta-lactamase PDC-170	complete CDS
NG_054989.1	cluster_23	1	25	85	-1000	NG_054989.1 Pseudomonas aeruginosa 1377165 blaPDC gene for class C beta-lactamase PDC-204	complete CDS
NG_050980.1	cluster_23	1	25	85	-1000	NG_050980.1 Pseudomonas aeruginosa 1231452 blaPDC gene for class C beta-lactamase PDC-168	complete CDS
NG_050981.1	cluster_23	1	25	85	-1000	NG_050981.1 Pseudomonas aeruginosa 1231452 blaPDC gene for class C beta-lactamase PDC-169	complete CDS
NG_050816.1	cluster_23	1	25	85	-1000	NG_050816.1 Pseudomonas aeruginosa 1205495 blaPDC gene for class C beta-lactamase PDC-143	complete CDS
NG_049886.1	cluster_23	1	25	85	-1000	NG_049886.1 Pseudomonas aeruginosa N08-01299 blaPDC gene for class C beta-lactamase PDC-16	complete CDS
NG_049953.1	cluster_23	1	25	85	-1000	NG_049953.1 Pseudomonas aeruginosa CLB24232 blaPDC gene for class C beta-lactamase PDC-96	complete CDS
NG_050828.1	cluster_23	1	25	85	-1000	NG_050828.1 Pseudomonas aeruginosa 1231447 blaPDC gene for class C beta-lactamase PDC-155	complete CDS
NG_049899.1	cluster_23	1	25	85	-1000	NG_049899.1 Pseudomonas aeruginosa N08-01303 blaPDC gene for class C beta-lactamase PDC-26	complete CDS
NG_054971.1	cluster_23	1	25	85	-1000	NG_054971.1 Pseudomonas aeruginosa 1377834 blaPDC gene for class C beta-lactamase PDC-185	complete CDS
NG_054970.1	cluster_23	1	25	85	-1000	NG_054970.1 Pseudomonas aeruginosa 1373245 blaPDC gene for class C beta-lactamase PDC-184	complete CDS
NG_049893.1	cluster_23	1	25	85	-1000	NG_049893.1 Pseudomonas aeruginosa blaPDC gene for class C beta-lactamase PDC-21a	complete CDS
NG_050797.1	cluster_23	1	25	85	-1000	NG_050797.1 Pseudomonas aeruginosa 1299079 blaPDC gene for class C beta-lactamase PDC-141	complete CDS
NG_054988.1	cluster_23	1	25	85	-1000	NG_054988.1 Pseudomonas aeruginosa 1494116 blaPDC gene for class C beta-lactamase PDC-203	complete CDS
NG_054985.1	cluster_23	1	25	85	-1000	NG_054985.1 Pseudomonas aeruginosa 1469471 blaPDC gene for class C beta-lactamase PDC-200	complete CDS
NG_050838.1	cluster_23	1	25	85	-1000	NG_050838.1 Pseudomonas aeruginosa 1317998 blaPDC gene for class C beta-lactamase PDC-165	complete CDS
NG_049922.1	cluster_23	1	25	85	-1000	NG_049922.1 Pseudomonas aeruginosa 2415 blaPDC gene for class C beta-lactamase PDC-49	complete CDS
NG_049924.1	cluster_23	1	25	85	-1000	NG_049924.1 Pseudomonas aeruginosa 2413 blaPDC gene for class C beta-lactamase PDC-50	complete CDS
NG_054993.1	cluster_23	1	25	85	-1000	NG_054993.1 Pseudomonas aeruginosa 1398076 blaPDC gene for class C beta-lactamase PDC-208	complete CDS
NG_049884.1	cluster_23	1	25	85	-1000	NG_049884.1 Pseudomonas aeruginosa N09-00496 blaPDC gene for class C beta-lactamase PDC-14	complete CDS
NG_050829.1	cluster_23	1	25	85	-1000	NG_050829.1 Pseudomonas aeruginosa 1231451 blaPDC gene for class C beta-lactamase PDC-156	complete CDS
NG_054983.1	cluster_23	1	25	85	-1000	NG_054983.1 Pseudomonas aeruginosa 1404043 blaPDC gene for class C beta-lactamase PDC-198	complete CDS
NG_050787.1	cluster_23	1	25	85	-1000	NG_050787.1 Pseudomonas aeruginosa 1221035 blaPDC gene for class C beta-lactamase PDC-131	complete CDS
NG_054965.1	cluster_23	1	25	85	-1000	NG_054965.1 Pseudomonas aeruginosa 1370284 blaPDC gene for class C beta-lactamase PDC-179	complete CDS
NG_049929.1	cluster_23	1	25	85	-1000	NG_049929.1 Pseudomonas aeruginosa 4847 blaPDC gene for class C beta-lactamase PDC-55	complete CDS
NG_050792.1	cluster_23	1	25	85	-1000	NG_050792.1 Pseudomonas aeruginosa 1298763 blaPDC gene for class C beta-lactamase PDC-136	complete CDS
NG_049903.1	cluster_23	1	25	85	-1000	NG_049903.1 Pseudomonas aeruginosa 4895 blaPDC gene for class C beta-lactamase PDC-31	complete CDS
NG_050820.1	cluster_23	1	25	85	-1000	NG_050820.1 Pseudomonas aeruginosa 1207749 blaPDC gene for class C beta-lactamase PDC-147	complete CDS
NG_049931.1	cluster_23	1	25	85	-1000	NG_049931.1 Pseudomonas aeruginosa 4846 blaPDC gene for class C beta-lactamase PDC-57	complete CDS
NG_049887.1	cluster_23	1	25	85	-1000	NG_049887.1 Pseudomonas aeruginosa N08-01337 blaPDC gene for class C beta-lactamase PDC-17	complete CDS
NG_049917.1	cluster_23	1	25	85	-1000	NG_049917.1 Pseudomonas aeruginosa 4453 blaPDC gene for class C beta-lactamase PDC-44	complete CDS
NG_050784.1	cluster_23	1	25	85	-1000	NG_050784.1 Pseudomonas aeruginosa 1220419 blaPDC gene for class C beta-lactamase PDC-128	complete CDS
NG_049874.1	cluster_23	1	25	85	-1000	NG_049874.1 Pseudomonas aeruginosa 1216336 blaPDC gene for class C beta-lactamase PDC-107	complete CDS
NG_054966.1	cluster_23	1	25	85	-1000	NG_054966.1 Pseudomonas aeruginosa 1370907 blaPDC gene for class C beta-lactamase PDC-180	complete CDS
NG_050815.1	cluster_23	1	25	85	-1000	NG_050815.1 Pseudomonas aeruginosa 1202850 blaPDC gene for class C beta-lactamase PDC-142	complete CDS
NG_049932.1	cluster_23	1	25	85	-1000	NG_049932.1 Pseudomonas aeruginosa 4661 blaPDC gene for class C beta-lactamase PDC-58	complete CDS
NG_054973.1	cluster_23	1	25	85	-1000	NG_054973.1 Pseudomonas aeruginosa 1378233 blaPDC gene for class C beta-lactamase PDC-187	complete CDS
NG_054967.1	cluster_23	1	25	85	-1000	NG_054967.1 Pseudomonas aeruginosa 1371066 blaPDC gene for class C beta-lactamase PDC-181	complete CDS
NG_052891.1	cluster_23	1	25	85	-1000	NG_052891.1 Pseudomonas aeruginosa 1408698 blaPDC gene for class C beta-lactamase PDC-175	complete CDS
NG_050822.1	cluster_23	1	25	85	-1000	NG_050822.1 Pseudomonas aeruginosa 1213525 blaPDC gene for class C beta-lactamase PDC-149	complete CDS
NG_050817.1	cluster_23	1	25	85	-1000	NG_050817.1 Pseudomonas aeruginosa 1205500 blaPDC gene for class C beta-lactamase PDC-144	complete CDS
NG_050786.1	cluster_23	1	25	85	-1000	NG_050786.1 Pseudomonas aeruginosa 1221034 blaPDC gene for class C beta-lactamase PDC-130	complete CDS
NG_049954.1	cluster_23	1	25	85	-1000	NG_049954.1 Pseudomonas aeruginosa CLB5794 blaPDC gene for class C beta-lactamase PDC-97	complete CDS
NG_049942.1	cluster_23	1	25	85	-1000	NG_049942.1 Pseudomonas aeruginosa 5065 blaPDC gene for class C beta-lactamase PDC-67	complete CDS
NG_049926.1	cluster_23	1	25	85	-1000	NG_049926.1 Pseudomonas aeruginosa 2151 blaPDC gene for class C beta-lactamase PDC-52	complete CDS
NG_054986.1	cluster_23	1	25	85	-1000	NG_054986.1 Pseudomonas aeruginosa 1470730 blaPDC gene for class C beta-lactamase PDC-201	complete CDS
NG_054978.1	cluster_23	1	25	85	-1000	NG_054978.1 Pseudomonas aeruginosa 1389730 blaPDC gene for class C beta-lactamase PDC-192	complete CDS
NG_052892.1	cluster_23	1	25	85	-1000	NG_052892.1 Pseudomonas aeruginosa 1408743 blaPDC gene for class C beta-lactamase PDC-176	complete CDS
NG_050788.1	cluster_23	1	25	85	-1000	NG_050788.1 Pseudomonas aeruginosa 1221061 blaPDC gene for class C beta-lactamase PDC-132	complete CDS
NG_050785.1	cluster_23	1	25	85	-1000	NG_050785.1 Pseudomonas aeruginosa 1221031 blaPDC gene for class C beta-lactamase PDC-129	complete CDS
NG_054991.1	cluster_23	1	25	85	-1000	NG_054991.1 Pseudomonas aeruginosa 1377203 blaPDC gene for class C beta-lactamase PDC-206	complete CDS
NG_049901.1	cluster_23	1	25	85	-1000	NG_049901.1 Pseudomonas aeruginosa LESB58 blaPDC gene for class C extended-spectrum beta-lactamase PDC-3	complete CDS
NG_052625.1	cluster_23	1	25	85	-1000	NG_052625.1 Pseudomonas aeruginosa PHLS08916 blaPDC gene for class C beta-lactamase PDC-174	complete CDS
NG_050793.1	cluster_23	1	25	85	-1000	NG_050793.1 Pseudomonas aeruginosa 1323016 blaPDC gene for class C beta-lactamase PDC-137	complete CDS
NG_050832.1	cluster_23	1	25	85	-1000	NG_050832.1 Pseudomonas aeruginosa 1255524 blaPDC gene for class C beta-lactamase PDC-159	complete CDS
NG_049889.1	cluster_23	1	25	85	-1000	NG_049889.1 Pseudomonas aeruginosa blaPDC gene for class C beta-lactamase PDC-19a	complete CDS
NG_050726.1	cluster_23	1	25	85	-1000	NG_050726.1 Pseudomonas aeruginosa WH-SGI-V-07687 blaPDC gene for class C beta-lactamase PDC-86	complete CDS
NG_050834.1	cluster_23	1	25	85	-1000	NG_050834.1 Pseudomonas aeruginosa 1255628 blaPDC gene for class C beta-lactamase PDC-161	complete CDS
NG_050826.1	cluster_23	1	25	85	-1000	NG_050826.1 Pseudomonas aeruginosa 1221400 blaPDC gene for class C beta-lactamase PDC-153	complete CDS
NG_049910.1	cluster_23	1	25	85	-1000	NG_049910.1 Pseudomonas aeruginosa 3853 blaPDC gene for class C beta-lactamase PDC-38	complete CDS
NG_049906.1	cluster_23	1	25	85	-1000	NG_049906.1 Pseudomonas aeruginosa 4695 blaPDC gene for class C beta-lactamase PDC-34	complete CDS
NG_050783.1	cluster_23	1	25	85	-1000	NG_050783.1 Pseudomonas aeruginosa 1212016 blaPDC gene for class C beta-lactamase PDC-127	complete CDS
NG_049919.1	cluster_23	1	25	85	-1000	NG_049919.1 Pseudomonas aeruginosa 4372 blaPDC gene for class C beta-lactamase PDC-46	complete CDS
NG_049896.1	cluster_23	1	25	85	-1000	NG_049896.1 Pseudomonas aeruginosa blaPDC gene for class C beta-lactamase PDC-23	complete CDS
NG_049933.1	cluster_23	1	25	85	-1000	NG_049933.1 Pseudomonas aeruginosa 4911 blaPDC gene for class C beta-lactamase PDC-59	complete CDS
NG_050794.1	cluster_23	1	25	85	-1000	NG_050794.1 Pseudomonas aeruginosa 1221652 blaPDC gene for class C beta-lactamase PDC-138	complete CDS
NG_049882.1	cluster_23	1	25	85	-1000	NG_049882.1 Pseudomonas aeruginosa N09-00491 blaPDC gene for class C beta-lactamase PDC-12	complete CDS
NG_049902.1	cluster_23	1	25	85	-1000	NG_049902.1 Pseudomonas aeruginosa 4906 blaPDC gene for class C beta-lactamase PDC-30	complete CDS
NG_049890.1	cluster_23	1	25	85	-1000	NG_049890.1 Pseudomonas aeruginosa N10-02986 blaPDC gene for class C beta-lactamase PDC-19b	complete CDS
NG_049877.1	cluster_23	1	25	85	-1000	NG_049877.1 Pseudomonas aeruginosa N09-00489 blaPDC gene for class C beta-lactamase PDC-11	complete CDS
NG_049956.1	cluster_23	1	25	85	-1000	NG_049956.1 Pseudomonas aeruginosa 1214706 blaPDC gene for class C beta-lactamase PDC-99	complete CDS
NG_049880.1	cluster_23	1	25	85	-1000	NG_049880.1 Pseudomonas aeruginosa 1262065 blaPDC gene for class C beta-lactamase PDC-112	complete CDS
NG_050825.1	cluster_23	1	25	85	-1000	NG_050825.1 Pseudomonas aeruginosa 1219379 blaPDC gene for class C beta-lactamase PDC-152	complete CDS
NG_054680.1	cluster_23	1	25	85	-1000	NG_054680.1 Pseudomonas aeruginosa 1404308 blaPDC gene for class C beta-lactamase PDC-178	complete CDS
NG_050791.1	cluster_23	1	25	85	-1000	NG_050791.1 Pseudomonas aeruginosa 1276161 blaPDC gene for class C beta-lactamase PDC-135	complete CDS
NG_050782.1	cluster_23	1	25	85	-1000	NG_050782.1 Pseudomonas aeruginosa 1206564 blaPDC gene for class C beta-lactamase PDC-126	complete CDS
NG_049871.1	cluster_23	1	25	85	-1000	NG_049871.1 Pseudomonas aeruginosa 1209634 blaPDC gene for class C beta-lactamase PDC-104	complete CDS
NG_049907.1	cluster_23	1	25	85	-1000	NG_049907.1 Pseudomonas aeruginosa blaPDC gene for class C beta-lactamase PDC-35	complete CDS
NG_049879.1	cluster_23	1	25	85	-1000	NG_049879.1 Pseudomonas aeruginosa 1207435 blaPDC gene for class C beta-lactamase PDC-111	complete CDS
NG_054995.1	cluster_23	1	25	85	-1000	NG_054995.1 Pseudomonas aeruginosa 1499711 blaPDC gene for class C beta-lactamase PDC-210	complete CDS
NG_049878.1	cluster_23	1	25	85	-1000	NG_049878.1 Pseudomonas aeruginosa 1219570 blaPDC gene for class C beta-lactamase PDC-110	complete CDS
NG_054981.1	cluster_23	1	25	85	-1000	NG_054981.1 Pseudomonas aeruginosa 1394534 blaPDC gene for class C beta-lactamase PDC-195	complete CDS
NG_049935.1	cluster_23	1	25	85	-1000	NG_049935.1 Pseudomonas aeruginosa 4919 blaPDC gene for class C beta-lactamase PDC-60	complete CDS
NG_050836.1	cluster_23	1	25	85	-1000	NG_050836.1 Pseudomonas aeruginosa 1298948 blaPDC gene for class C beta-lactamase PDC-163	complete CDS
NG_050725.1	cluster_23	1	25	85	-1000	NG_050725.1 Pseudomonas aeruginosa WH-SGI-V-07428 blaPDC gene for class C beta-lactamase PDC-80	complete CDS
NG_054667.1	cluster_23	1	25	85	-1000	NG_054667.1 Pseudomonas aeruginosa 1226070 blaPDC gene for class C beta-lactamase PDC-80	complete CDS
NG_054980.1	cluster_23	1	25	85	-1000	NG_054980.1 Pseudomonas aeruginosa 1393916 blaPDC gene for class C beta-lactamase PDC-194	complete CDS
NG_050819.1	cluster_23	1	25	85	-1000	NG_050819.1 Pseudomonas aeruginosa 1207636 blaPDC gene for class C beta-lactamase PDC-146	complete CDS
NG_049950.1	cluster_23	1	25	85	-1000	NG_049950.1 Pseudomonas aeruginosa Paebeta-31 blaPDC gene for class C beta-lactamase PDC-9	complete CDS
NG_049891.1	cluster_23	1	25	85	-1000	NG_049891.1 Pseudomonas aeruginosa Paebeta-3 blaPDC gene for class C extended-spectrum beta-lactamase PDC-2	complete CDS
NG_049945.1	cluster_23	1	25	85	-1000	NG_049945.1 Pseudomonas aeruginosa Paebeta-27 blaPDC gene for class C beta-lactamase PDC-7	complete CDS
NG_049885.1	cluster_23	1	25	85	-1000	NG_049885.1 Pseudomonas aeruginosa N08-01297 blaPDC gene for class C beta-lactamase PDC-15	complete CDS
NG_050795.1	cluster_23	1	25	85	-1000	NG_050795.1 Pseudomonas aeruginosa 1229360 blaPDC gene for class C beta-lactamase PDC-139	complete CDS
NG_050837.1	cluster_23	1	25	85	-1000	NG_050837.1 Pseudomonas aeruginosa 1317996 blaPDC gene for class C beta-lactamase PDC-164	complete CDS
NG_049949.1	cluster_23	1	25	85	-1000	NG_049949.1 Pseudomonas aeruginosa Paebeta-29 blaPDC gene for class C beta-lactamase PDC-8	complete CDS
NG_049918.1	cluster_23	1	25	85	-1000	NG_049918.1 Pseudomonas aeruginosa 4441 blaPDC gene for class C beta-lactamase PDC-45	complete CDS
NG_049912.1	cluster_23	1	25	85	-1000	NG_049912.1 Pseudomonas aeruginosa Paebeta-20 blaPDC gene for class C extended-spectrum beta-lactamase PDC-4	complete CDS
NG_049866.1	cluster_23	1	25	85	-1000	NG_049866.1 Pseudomonas aeruginosa Paebeta-32 blaPDC gene for class C beta-lactamase PDC-10	complete CDS
NG_049923.1	cluster_23	1	25	85	-1000	NG_049923.1 Pseudomonas aeruginosa Paebeta-23 blaPDC gene for class C extended-spectrum beta-lactamase PDC-5	complete CDS
NG_049865.1	cluster_23	1	25	85	-1000	NG_049865.1 Pseudomonas aeruginosa PAO1 blaPDC gene for cephalosporin-hydrolyzing class C beta-lactamase PDC-1	complete CDS
NG_049934.1	cluster_23	1	25	85	-1000	NG_049934.1 Pseudomonas aeruginosa Paebeta-25 blaPDC gene for class C beta-lactamase PDC-6	complete CDS
NG_049876.1	cluster_23	1	25	85	-1000	NG_049876.1 Pseudomonas aeruginosa 1214871 blaPDC gene for class C beta-lactamase PDC-109	complete CDS
NG_054990.1	cluster_23	1	25	85	-1000	NG_054990.1 Pseudomonas aeruginosa 1377184 blaPDC gene for class C beta-lactamase PDC-205	complete CDS
NG_054968.1	cluster_23	1	25	85	-1000	NG_054968.1 Pseudomonas aeruginosa 1373168 blaPDC gene for class C beta-lactamase PDC-182	complete CDS
NG_050983.1	cluster_23	1	25	85	-1000	NG_050983.1 Pseudomonas aeruginosa 1212480 blaPDC gene for class C beta-lactamase PDC-171	complete CDS
NG_050823.1	cluster_23	1	25	85	-1000	NG_050823.1 Pseudomonas aeruginosa 1213528 blaPDC gene for class C beta-lactamase PDC-150	complete CDS
NG_049928.1	cluster_23	1	25	85	-1000	NG_049928.1 Pseudomonas aeruginosa 4825 blaPDC gene for class C beta-lactamase PDC-54	complete CDS
NG_049881.1	cluster_23	1	25	85	-1000	NG_049881.1 Pseudomonas aeruginosa 1310581 blaPDC gene for class C beta-lactamase PDC-113	complete CDS
NG_049913.1	cluster_23	1	25	85	-1000	NG_049913.1 Pseudomonas aeruginosa 3737 blaPDC gene for class C beta-lactamase PDC-40	complete CDS
NG_050830.1	cluster_23	1	25	85	-1000	NG_050830.1 Pseudomonas aeruginosa 1231459 blaPDC gene for class C beta-lactamase PDC-157	complete CDS
NG_049955.1	cluster_23	1	25	85	-1000	NG_049955.1 Pseudomonas aeruginosa 1222653 blaPDC gene for class C beta-lactamase PDC-98	complete CDS
NG_049921.1	cluster_23	1	25	85	-1000	NG_049921.1 Pseudomonas aeruginosa 2416 blaPDC gene for class C beta-lactamase PDC-48	complete CDS
NG_049911.1	cluster_23	1	25	85	-1000	NG_049911.1 Pseudomonas aeruginosa 4550 blaPDC gene for class C beta-lactamase PDC-39	complete CDS
NG_054994.1	cluster_23	1	25	85	-1000	NG_054994.1 Pseudomonas aeruginosa 1450331 blaPDC gene for class C beta-lactamase PDC-209	complete CDS
NG_050818.1	cluster_23	1	25	85	-1000	NG_050818.1 Pseudomonas aeruginosa 1205505 blaPDC gene for class C beta-lactamase PDC-145	complete CDS
NG_049946.1	cluster_23	1	25	85	-1000	NG_049946.1 Pseudomonas aeruginosa 4967 blaPDC gene for class C beta-lactamase PDC-70	complete CDS
NG_054979.1	cluster_23	1	25	85	-1000	NG_054979.1 Pseudomonas aeruginosa 1390131 blaPDC gene for class C beta-lactamase PDC-193	complete CDS
NG_049930.1	cluster_23	1	25	85	-1000	NG_049930.1 Pseudomonas aeruginosa 4883 blaPDC gene for class C beta-lactamase PDC-56	complete CDS
NG_049895.1	cluster_23	1	25	85	-1000	NG_049895.1 Pseudomonas aeruginosa blaPDC gene for class C beta-lactamase PDC-22	complete CDS
NG_049900.1	cluster_23	1	25	85	-1000	NG_049900.1 Pseudomonas aeruginosa N09-02227 blaPDC gene for class C beta-lactamase PDC-28	complete CDS
NG_049936.1	cluster_23	1	25	85	-1000	NG_049936.1 Pseudomonas aeruginosa 4934 blaPDC gene for class C beta-lactamase PDC-61	complete CDS
NG_050821.1	cluster_23	1	25	85	-1000	NG_050821.1 Pseudomonas aeruginosa 1213508 blaPDC gene for class C beta-lactamase PDC-148	complete CDS
NG_049892.1	cluster_23	1	25	85	-1000	NG_049892.1 Pseudomonas aeruginosa N10-00323 blaPDC gene for class C beta-lactamase PDC-20	complete CDS
NG_054992.1	cluster_23	1	25	85	-1000	NG_054992.1 Pseudomonas aeruginosa 1385291 blaPDC gene for class C beta-lactamase PDC-207	complete CDS
NG_051744.1	cluster_23	1	25	85	-1000	NG_051744.1 Pseudomonas aeruginosa Liverpool Epidemic Strain blaPDC gene for class C beta-lactamase PDC-74	complete CDS
NG_054977.1	cluster_23	1	25	85	-1000	NG_054977.1 Pseudomonas aeruginosa 1387596 blaPDC gene for class C beta-lactamase PDC-191	complete CDS
NG_049883.1	cluster_23	1	25	85	-1000	NG_049883.1 Pseudomonas aeruginosa N09-00493 blaPDC gene for class C beta-lactamase PDC-13	complete CDS
NG_054984.1	cluster_23	1	25	85	-1000	NG_054984.1 Pseudomonas aeruginosa 1410839 blaPDC gene for class C beta-lactamase PDC-199	complete CDS
NG_049951.1	cluster_23	1	25	85	-1000	NG_049951.1 Pseudomonas aeruginosa CLB24352 blaPDC gene for class C beta-lactamase PDC-94	complete CDS
NG_049870.1	cluster_23	1	25	85	-1000	NG_049870.1 Pseudomonas aeruginosa 1211447 blaPDC gene for class C beta-lactamase PDC-103	complete CDS
NG_049948.1	cluster_23	1	25	85	-1000	NG_049948.1 Pseudomonas aeruginosa 2154 blaPDC gene for class C beta-lactamase PDC-72	complete CDS
NG_050835.1	cluster_23	1	25	85	-1000	NG_050835.1 Pseudomonas aeruginosa 1283598 blaPDC gene for class C beta-lactamase PDC-162	complete CDS
NG_054969.1	cluster_23	1	25	85	-1000	NG_054969.1 Pseudomonas aeruginosa 1373238 blaPDC gene for class C beta-lactamase PDC-183	complete CDS
NG_049927.1	cluster_23	1	25	85	-1000	NG_049927.1 Pseudomonas aeruginosa 2156 blaPDC gene for class C beta-lactamase PDC-53	complete CDS
NG_049916.1	cluster_23	1	25	85	-1000	NG_049916.1 Pseudomonas aeruginosa 4538 blaPDC gene for class C beta-lactamase PDC-43	complete CDS
NG_049875.1	cluster_23	1	25	85	-1000	NG_049875.1 Pseudomonas aeruginosa 1255105 blaPDC gene for class C beta-lactamase PDC-108	complete CDS
NG_049898.1	cluster_23	1	25	85	-1000	NG_049898.1 Pseudomonas aeruginosa N08-01312 blaPDC gene for class C beta-lactamase PDC-25	complete CDS
NG_051496.1	cluster_23	1	25	85	-1000	NG_051496.1 Pseudomonas aeruginosa 1328872 blaPDC gene for class C beta-lactamase PDC-172	complete CDS
NG_049925.1	cluster_23	1	25	85	-1000	NG_049925.1 Pseudomonas aeruginosa 2142 blaPDC gene for class C beta-lactamase PDC-51	complete CDS
NG_049894.1	cluster_23	1	25	85	-1000	NG_049894.1 Pseudomonas aeruginosa N09-02242 blaPDC gene for class C beta-lactamase PDC-21b	complete CDS
NG_049947.1	cluster_23	1	25	85	-1000	NG_049947.1 Pseudomonas aeruginosa 5366 blaPDC gene for class C beta-lactamase PDC-71	complete CDS
NG_050334.1	cluster_240	2	277	337	-1000	NG_050334.1 Vibrio harveyi HB3 blaVHH gene for carbenicillin-hydrolyzing class A beta-lactamase VHH-1	complete CDS
NG_050335.1	cluster_240	2	277	337	-1000	NG_050335.1 Vibrio harveyi W3B blaVHW gene for carbenicillin-hydrolyzing class A beta-lactamase VHW-1	complete CDS
NG_048721.1	cluster_241	1	164	230	-1000	NG_048721.1 Vibrio parahaemolyticus ss24 blaCARB gene for carbenicillin-hydrolyzing class A beta-lactamase CARB-19	complete CDS
NG_048729.1	cluster_241	1	164	230	-1000	NG_048729.1 Vibrio parahaemolyticus S174 blaCARB gene for carbenicillin-hydrolyzing class A beta-lactamase CARB-26	complete CDS
NG_048732.1	cluster_241	1	164	230	-1000	NG_048732.1 Vibrio parahaemolyticus S024 blaCARB gene for carbenicillin-hydrolyzing class A beta-lactamase CARB-29	complete CDS
NG_048720.1	cluster_241	1	164	230	-1000	NG_048720.1 Vibrio parahaemolyticus V160 blaCARB gene for carbenicillin-hydrolyzing class A beta-lactamase CARB-18	complete CDS
NG_048737.1	cluster_241	1	164	230	-1000	NG_048737.1 Vibrio parahaemolyticus S105 blaCARB gene for carbenicillin-hydrolyzing class A beta-lactamase CARB-33	complete CDS
NG_048744.1	cluster_241	1	164	230	-1000	NG_048744.1 Vibrio parahaemolyticus TUMSAT_DE2_S2 blaCARB gene for carbenicillin-hydrolyzing class A beta-lactamase CARB-41	complete CDS
NG_048743.1	cluster_241	1	164	230	-1000	NG_048743.1 Vibrio parahaemolyticus TUMSAT_DE1_S1 blaCARB gene for carbenicillin-hydrolyzing class A beta-lactamase CARB-40	complete CDS
NG_048735.1	cluster_241	1	164	230	-1000	NG_048735.1 Vibrio parahaemolyticus S054 blaCARB gene for carbenicillin-hydrolyzing class A beta-lactamase CARB-31	complete CDS
NG_048719.1	cluster_241	1	164	230	-1000	NG_048719.1 Vibrio parahaemolyticus V110 blaCARB gene for carbenicillin-hydrolyzing class A beta-lactamase CARB-17	complete CDS
NG_054946.1	cluster_241	1	164	230	-1000	NG_054946.1 Vibrio parahaemolyticus CFSAN001595 blaCARB gene for carbenicillin-hydrolyzing class A beta-lactamase CARB-20	complete CDS
NG_048726.1	cluster_241	1	164	230	-1000	NG_048726.1 Vibrio parahaemolyticus UCM-V493 blaCARB gene for carbenicillin-hydrolyzing class A beta-lactamase CARB-23	complete CDS
NG_048723.1	cluster_241	1	164	230	-1000	NG_048723.1 Vibrio parahaemolyticus CFSAN007439 blaCARB gene for carbenicillin-hydrolyzing class A beta-lactamase CARB-20	complete CDS
NG_048724.1	cluster_241	1	164	230	-1000	NG_048724.1 Vibrio parahaemolyticus O1:Kuk str. FDA_R31 blaCARB gene for carbenicillin-hydrolyzing class A beta-lactamase CARB-21	complete CDS
NG_048736.1	cluster_241	1	164	230	-1000	NG_048736.1 Vibrio parahaemolyticus S100 blaCARB gene for carbenicillin-hydrolyzing class A beta-lactamase CARB-32	complete CDS
NG_048746.1	cluster_241	1	164	230	-1000	NG_048746.1 Vibrio parahaemolyticus TUMSAT_H10_S6 blaCARB gene for carbenicillin-hydrolyzing class A beta-lactamase CARB-43	complete CDS
NG_048734.1	cluster_241	1	164	230	-1000	NG_048734.1 Vibrio parahaemolyticus S037 blaCARB gene for carbenicillin-hydrolyzing class A beta-lactamase CARB-30	complete CDS
NG_048738.1	cluster_241	1	164	230	-1000	NG_048738.1 Vibrio parahaemolyticus S115 blaCARB gene for carbenicillin-hydrolyzing class A beta-lactamase CARB-34	complete CDS
NG_048727.1	cluster_241	1	164	230	-1000	NG_048727.1 Vibrio parahaemolyticus FIM-S1392- blaCARB gene for carbenicillin-hydrolyzing class A beta-lactamase CARB-24	complete CDS
NG_050604.1	cluster_241	1	164	230	-1000	NG_050604.1 Vibrio parahaemolyticus VPTS-2009 blaCARB gene for carbenicillin-hydrolyzing class A beta-lactamase CARB-48	complete CDS
NG_050564.1	cluster_241	1	164	230	-1000	NG_050564.1 Vibrio parahaemolyticus NIHCB0757 blaCARB gene for carbenicillin-hydrolyzing class A beta-lactamase CARB-47	complete CDS
NG_048740.1	cluster_241	1	164	230	-1000	NG_048740.1 Vibrio parahaemolyticus S146 blaCARB gene for carbenicillin-hydrolyzing class A beta-lactamase CARB-36	complete CDS
NG_048731.1	cluster_241	1	164	230	-1000	NG_048731.1 Vibrio parahaemolyticus S023 blaCARB gene for carbenicillin-hydrolyzing class A beta-lactamase CARB-28	complete CDS
NG_048747.1	cluster_241	1	164	230	-1000	NG_048747.1 Vibrio parahaemolyticus 04.2548 blaCARB gene for carbenicillin-hydrolyzing class A beta-lactamase CARB-44	complete CDS
NG_048730.1	cluster_241	1	164	230	-1000	NG_048730.1 Vibrio parahaemolyticus S020 blaCARB gene for carbenicillin-hydrolyzing class A beta-lactamase CARB-27	complete CDS
NG_048725.1	cluster_241	1	164	230	-1000	NG_048725.1 Vibrio parahaemolyticus RIMD 2210633 O3:K6 blaCARB gene for carbenicillin-hydrolyzing class A beta-lactamase CARB-22	complete CDS
NG_048741.1	cluster_241	1	164	230	-1000	NG_048741.1 Vibrio parahaemolyticus S164 blaCARB gene for carbenicillin-hydrolyzing class A beta-lactamase CARB-38	complete CDS
NG_048749.1	cluster_241	1	164	230	-1000	NG_048749.1 Vibrio parahaemolyticus CFSAN007448 blaCARB gene for carbenicillin-hydrolyzing class A beta-lactamase CARB-46	complete CDS
NG_048748.1	cluster_241	1	164	230	-1000	NG_048748.1 Vibrio parahaemolyticus T9109 blaCARB gene for carbenicillin-hydrolyzing class A beta-lactamase CARB-45	complete CDS
NG_048728.1	cluster_241	1	164	230	-1000	NG_048728.1 Vibrio parahaemolyticus M0605 blaCARB gene for carbenicillin-hydrolyzing class A beta-lactamase CARB-25	complete CDS
NG_048739.1	cluster_241	1	164	230	-1000	NG_048739.1 Vibrio parahaemolyticus S141 blaCARB gene for carbenicillin-hydrolyzing class A beta-lactamase CARB-35	complete CDS
NG_048745.1	cluster_242	1	74	134	-1000	NG_048745.1 Vibrio parahaemolyticus TUMSAT_H03_S5 blaCARB gene for carbenicillin-hydrolyzing class A beta-lactamase CARB-42	complete CDS
NG_049978.1	cluster_243	1	508	568	-1000	NG_049978.1 Acinetobacter baumannii 7037 blaSCO gene for SCO family class A beta-lactamase SCO-1	complete CDS
NG_047526.1	cluster_244	1	351	411	-1000	NG_047526.1 uncultured bacterium blaM gene for class A beta-lactamase	complete CDS
NG_054950.1	cluster_245	1	533	593	-1000	NG_054950.1 Staphylococcus arlettae SAN2690 blaARL gene for class A beta-lactamase ARL-1	complete CDS
NG_054952.1	cluster_245	1	533	593	-1000	NG_054952.1 Staphylococcus arlettae ILRI338 blaARL gene for class A beta-lactamase ARL-6	complete CDS
NG_048753.1	cluster_247	1	185	245	-1000	NG_048753.1 Oligella urethralis blaRTG gene for RTG family carbenicillin-hydrolyzing class A beta-lactamase CARB-8	complete CDS
NG_048717.1	cluster_247	1	185	245	-1000	NG_048717.1 Acinetobacter baumannii RAB blaRTG gene for RTG family carbenicillin-hydrolyzing class A beta-lactamase CARB-14	complete CDS
NG_048714.1	cluster_247	1	185	245	-1000	NG_048714.1 Acinetobacter baumannii KAR blaRTG gene for RTG family carbenicillin-hydrolyzing class A extended-spectrum beta-lactamase CARB-10	complete CDS
NG_048718.1	cluster_247	1	185	245	-1000	NG_048718.1 Psychrobacter maritimus MR29-12 pKLH80 blaRTG gene for RTG family carbenicillin-hydrolyzing class A beta-lactamase CARB-16	complete CDS
NG_048750.1	cluster_247	1	185	245	-1000	NG_048750.1 Acinetobacter calcoaceticus subsp. anitratus A85 blaRTG gene for RTG family carbenicillin-hydrolyzing class A beta-lactamase CARB-5	complete CDS
NG_051466.1	cluster_247	1	185	245	-1000	NG_051466.1 Acinetobacter baumannii MRSN7440 blaRTG gene for RTG family carbenicillin-hydrolyzing class A beta-lactamase CARB-49	complete CDS
NG_051161.1	cluster_248	1	487	547	-1000	NG_051161.1 Bacillus licheniformis blaP gene for class A beta-lactamase BlaP	complete CDS
NG_051162.1	cluster_248	1	487	547	-1000	NG_051162.1 Bacillus licheniformis DSM 13 = ATCC 14580 ATCC 14580; DSM 13 blaP gene for class A beta-lactamase BlaP	complete CDS
NG_047482.1	cluster_249	1	442	502	-1000	NG_047482.1 Bacillus cereus 569/H/9 bla gene for Exo family class A beta-lactamase	complete CDS
NG_049108.1	cluster_24	1	574	634	-1000	NG_049108.1 Klebsiella pneumoniae 2170454 unnamed blaFOX gene for cephalosporin-hydrolyzing class C beta-lactamase FOX-9	complete CDS
NG_049104.1	cluster_24	1	574	634	-1000	NG_049104.1 Escherichia coli GCE pGC-2 blaFOX gene for cephalosporin-hydrolyzing class C beta-lactamase FOX-4	complete CDS
NG_049103.1	cluster_24	1	574	634	-1000	NG_049103.1 Klebsiella oxytoca 1731 blaFOX gene for cephalosporin-hydrolyzing class C beta-lactamase FOX-3	complete CDS
NG_049107.1	cluster_24	1	574	634	-1000	NG_049107.1 Escherichia coli 42/015 unnamed blaFOX gene for cephalosporin-hydrolyzing class C beta-lactamase FOX-8	complete CDS
NG_049102.1	cluster_24	1	574	634	-1000	NG_049102.1 Escherichia coli BW U2206 pMVP-7 blaFOX gene for cephalosporin-hydrolyzing class C beta-lactamase FOX-2	complete CDS
NG_049100.1	cluster_24	1	574	634	-1000	NG_049100.1 Aeromonas caviae INSRAET68 blaFOX gene for cephalosporin-hydrolyzing class C beta-lactamase FOX-12	complete CDS
NG_049098.1	cluster_24	1	574	634	-1000	NG_049098.1 Klebsiella pneumoniae blaFOX gene for cephalosporin-hydrolyzing class C beta-lactamase FOX-1	complete CDS
NG_049106.1	cluster_24	1	574	634	-1000	NG_049106.1 Klebsiella pneumoniae blaFOX gene for cephalosporin-hydrolyzing class C beta-lactamase FOX-7	complete CDS
NG_049099.1	cluster_24	1	574	634	-1000	NG_049099.1 Klebsiella pneumoniae 10982 p10982FOX blaFOX gene for cephalosporin-hydrolyzing class C beta-lactamase FOX-10	complete CDS
NG_049105.1	cluster_24	1	574	634	-1000	NG_049105.1 Klebsiella pneumoniae p5064 blaFOX gene for cephalosporin-hydrolyzing class C beta-lactamase FOX-5	complete CDS
NG_049101.1	cluster_24	1	574	634	-1000	NG_049101.1 Providencia rettgeri 2032rut pHVH2032 blaFOX gene for cephalosporin-hydrolyzing class C beta-lactamase FOX-13	complete CDS
NG_050814.1	cluster_24	1	574	634	-1000	NG_050814.1 Pseudomonas aeruginosa 1304552 blaFOX gene for cephalosporin-hydrolyzing class C beta-lactamase FOX-14	complete CDS
NG_050134.1	cluster_250	1	414	474	-1000	NG_050134.1 Serratia marcescens S6 blaSME gene for carbapenem-hydrolyzing class A beta-lactamase SME-1	complete CDS
NG_050135.1	cluster_250	1	414	474	-1000	NG_050135.1 Serratia marcescens blaSME gene for carbapenem-hydrolyzing class A beta-lactamase SME-2	complete CDS
NG_050138.1	cluster_250	1	414	474	-1000	NG_050138.1 Serratia marcescens N13-00905 blaSME gene for carbapenem-hydrolyzing class A beta-lactamase SME-5	complete CDS
NG_050136.1	cluster_250	1	414	474	-1000	NG_050136.1 Serratia marcescens blaSME gene for carbapenem-hydrolyzing class A beta-lactamase SME-3	complete CDS
NG_050137.1	cluster_250	1	414	474	-1000	NG_050137.1 Serratia marcescens 41727R blaSME gene for carbapenem-hydrolyzing class A beta-lactamase SME-4	complete CDS
NG_049170.1	cluster_252	2	570	630	-1000	NG_049170.1 Enterobacter cloacae 29181 blaIMI gene for carbapenem-hydrolyzing class A beta-lactamase IMI-8	complete CDS
NG_054695.1	cluster_253	2	372	432	-1000	NG_054695.1 Enterobacter cloacae N13-1531 pIMI-5 blaIMI gene for carbapenem-hydrolyzing class A beta-lactamase IMI-5	complete CDS
NG_050316.1	cluster_254	1	478	538	-1000	NG_050316.1 Vibrio cholerae N14-2106 blaVCC gene for carbapenem-hydrolyzing class A beta-lactamase VCC-1	complete CDS
NG_049109.1	cluster_255	1	471	531	-1000	NG_049109.1 Enterobacter cloacae DUB pDUB blaFRI gene for carbapenem-hydrolyzing class A beta-lactamase FRI-1	complete CDS
NG_054683.1	cluster_255	1	471	531	-1000	NG_054683.1 Enterobacter cloacae NRZ-28021 blaFRI gene for carbapenem-hydrolyzing class A beta-lactamase FRI-3	complete CDS
NG_049980.1	cluster_256	1	155	215	-1000	NG_049980.1 Serratia fonticola UTAD54 blaSFC gene for carbapenem-hydrolyzing class A beta-lactamase SFC-1	complete CDS
NG_049977.1	cluster_257	1	478	538	-1000	NG_049977.1 Haemophilus influenzae type b RRob blaROB gene for cephalosporin-hydrolyzing class A beta-lactamase ROB-1	complete CDS
NG_047488.1	cluster_258	1	454	514	-1000	NG_047488.1 Yersinia enterocolitica serotype 0:3 blaA gene for class A beta-lactamase BlaA	complete CDS
NG_047490.1	cluster_258	1	454	514	-1000	NG_047490.1 Yersinia enterocolitica SS_JSV_YE_C16 blaA gene for class A beta-lactamase BlaA	complete CDS
NG_052043.1	cluster_258	1	454	514	-1000	NG_052043.1 Yersinia enterocolitica subsp. enterocolitica 8081 blaA gene for class A beta-lactamase BlaA	complete CDS
NG_049959.1	cluster_259	1	59	119	-1000	NG_049959.1 Pedobacter sp. Stok-3 blaB1PEDO gene for subclass B1 metallo-beta-lactamase PEDO-3	complete CDS
NG_047550.1	cluster_25	1	284	344	-1000	NG_047550.1 Aeromonas enteropelogenes ATCC 49803 blaTRU gene for class C beta-lactamase TRU-1	complete CDS
NG_047544.1	cluster_260	2	199	259	-1000	NG_047544.1 Shewanella frigidimarina blaSHW gene for SHW family subclass B1 metallo-beta-lactamase SFB-1	complete CDS
NG_047545.1	cluster_261	1	290	350	-1000	NG_047545.1 Shewanella livingstonensis blaSHW gene for SHW family subclass B1 metallo-beta-lactamase SLB-1	complete CDS
NG_049240.1	cluster_262	1	222	282	-1000	NG_049240.1 Citrobacter freundii pCF243 blaKHM gene for subclass B1 metallo-beta-lactamase KHM-1	complete CDS
NG_052225.1	cluster_263	1	469	529	-1000	NG_052225.1 Pseudomonas aeruginosa NRZ-03096 blaHMB gene for subclass B1 metallo-beta-lactamase HMB-1	complete CDS
NG_050131.1	cluster_264	1	305	365	-1000	NG_050131.1 Acinetobacter pittii blaSIM gene for subclass B1 metallo-beta-lactamase SIM-1	complete CDS
NG_050132.1	cluster_264	1	305	365	-1000	NG_050132.1 Pseudomonas aeruginosa B99 blaSIM gene for subclass B1 metallo-beta-lactamase SIM-2	complete CDS
NG_049177.1	cluster_266	3	262	322	-1000	NG_049177.1 Pseudomonas aeruginosa blaIMP gene for subclass B1 metallo-beta-lactamase IMP-14	complete CDS
NG_049210.1	cluster_266	3	262	322	-1000	NG_049210.1 Pseudomonas aeruginosa 926467 blaIMP gene for subclass B1 metallo-beta-lactamase IMP-48	complete CDS
NG_049216.1	cluster_266	3	262	322	-1000	NG_049216.1 Pseudomonas aeruginosa 750109 blaIMP gene for subclass B1 metallo-beta-lactamase IMP-54	complete CDS
NG_049197.1	cluster_266	3	262	322	-1000	NG_049197.1 Klebsiella pneumoniae KP-PNK-1 blaIMP gene for subclass B1 metallo-beta-lactamase IMP-32	complete CDS
NG_049218.1	cluster_266	3	262	322	-1000	NG_049218.1 Pseudomonas aeruginosa 1207312 unnamed blaIMP gene for subclass B1 metallo-beta-lactamase IMP-56	complete CDS
NG_049181.1	cluster_266	3	262	322	-1000	NG_049181.1 Pseudomonas aeruginosa blaIMP gene for subclass B1 metallo-beta-lactamase IMP-18	complete CDS
NG_049211.1	cluster_266	3	262	322	-1000	NG_049211.1 Pseudomonas aeruginosa 1128657 blaIMP gene for subclass B1 metallo-beta-lactamase IMP-49	complete CDS
NG_049208.1	cluster_269	3	262	322	-1000	NG_049208.1 Pseudomonas aeruginosa NCGM 1663 blaIMP gene for subclass B1 metallo-beta-lactamase IMP-44	complete CDS
NG_049205.1	cluster_269	3	262	322	-1000	NG_049205.1 Pseudomonas aeruginosa JICC 55826 blaIMP gene for subclass B1 metallo-beta-lactamase IMP-41	complete CDS
NG_049174.1	cluster_269	3	262	322	-1000	NG_049174.1 Acinetobacter baumannii ABI1 pMS450 blaIMP gene for subclass B1 metallo-beta-lactamase IMP-11	complete CDS
NG_049185.1	cluster_269	3	262	322	-1000	NG_049185.1 Pseudomonas aeruginosa blaIMP gene for subclass B1 metallo-beta-lactamase IMP-21	complete CDS
NG_049179.1	cluster_269	3	262	322	-1000	NG_049179.1 Pseudomonas aeruginosa blaIMP gene for subclass B1 metallo-beta-lactamase IMP-16	complete CDS
NG_049186.1	cluster_269	3	262	322	-1000	NG_049186.1 Pseudomonas fluorescens blaIMP gene for subclass B1 metallo-beta-lactamase IMP-22	complete CDS
NG_049219.1	cluster_269	3	262	322	-1000	NG_049219.1 Pseudomonas putida CPO20150081 blaIMP gene for subclass B1 metallo-beta-lactamase IMP-58	complete CDS
NG_049196.1	cluster_270	3	139	199	-1000	NG_049196.1 Pseudomonas aeruginosa NRZ-00156 blaIMP gene for subclass B1 metallo-beta-lactamase IMP-31	complete CDS
NG_049200.1	cluster_270	3	139	199	-1000	NG_049200.1 Pseudomonas aeruginosa 1876 blaIMP gene for subclass B1 metallo-beta-lactamase IMP-35	complete CDS
NG_049223.1	cluster_271_273	3	262	322	-1000	NG_049223.1 Pseudomonas aeruginosa PA96 pOZ176 blaIMP gene for subclass B1 metallo-beta-lactamase IMP-9	complete CDS
NG_049209.1	cluster_271_273	3	262	322	-1000	NG_049209.1 Pseudomonas aeruginosa M140A blaIMP gene for subclass B1 metallo-beta-lactamase IMP-45	complete CDS
NG_049215.1	cluster_271_273	3	262	322	-1000	NG_049215.1 Pseudomonas aeruginosa NF812166 blaIMP gene for subclass B1 metallo-beta-lactamase IMP-53	complete CDS
NG_049193.1	cluster_271_273	3	262	322	-1000	NG_049193.1 Pseudomonas aeruginosa BES10298 blaIMP gene for subclass B1 metallo-beta-lactamase IMP-29	complete CDS
NG_049178.1	cluster_271_273	3	262	322	-1000	NG_049178.1 Pseudomonas aeruginosa blaIMP gene for subclass B1 metallo-beta-lactamase IMP-15	complete CDS
NG_051513.1	cluster_271_273	3	262	322	-1000	NG_051513.1 Pseudomonas aeruginosa PE83 blaIMP gene for subclass B1 metallo-beta-lactamase IMP-62	complete CDS
NG_049192.1	cluster_271_273	3	262	322	-1000	NG_049192.1 Klebsiella oxytoca 11005 blaIMP gene for subclass B1 metallo-beta-lactamase IMP-28	complete CDS
NG_049212.1	cluster_271_273	3	262	322	-1000	NG_049212.1 Acinetobacter baumannii blaIMP gene for subclass B1 metallo-beta-lactamase IMP-5	complete CDS
NG_049213.1	cluster_272	3	139	199	-1000	NG_049213.1 Pseudomonas aeruginosa NCGM 3025 blaIMP gene for subclass B1 metallo-beta-lactamase IMP-51	complete CDS
NG_049207.1	cluster_272	3	139	199	-1000	NG_049207.1 Pseudomonas aeruginosa NCGM 1496 blaIMP gene for subclass B1 metallo-beta-lactamase IMP-43	complete CDS
NG_049221.1	cluster_272	3	139	199	-1000	NG_049221.1 Pseudomonas aeruginosa blaIMP gene for subclass B1 metallo-beta-lactamase IMP-7	complete CDS
NG_049202.1	cluster_271_273	3	262	322	-1000	NG_049202.1 Klebsiella pneumoniae pHNCS299 blaIMP gene for subclass B1 metallo-beta-lactamase IMP-38	complete CDS
NG_049190.1	cluster_271_273	3	262	322	-1000	NG_049190.1 Pseudomonas aeruginosa DR26420/08 blaIMP gene for subclass B1 metallo-beta-lactamase IMP-26	complete CDS
NG_049203.1	cluster_271_273	3	262	322	-1000	NG_049203.1 Acinetobacter baumannii blaIMP gene for subclass B1 metallo-beta-lactamase IMP-4	complete CDS
NG_049194.1	cluster_271_273	3	262	322	-1000	NG_049194.1 Shigella flexneri JS19622 blaIMP gene for subclass B1 metallo-beta-lactamase IMP-3	complete CDS
NG_049199.1	cluster_271_273	3	262	322	-1000	NG_049199.1 Klebsiella oxytoca MS5279 blaIMP gene for subclass B1 metallo-beta-lactamase IMP-34	complete CDS
NG_049217.1	cluster_271_273	3	262	322	-1000	NG_049217.1 Acinetobacter baumannii 56 unnamed blaIMP gene for subclass B1 metallo-beta-lactamase IMP-55	complete CDS
NG_049214.1	cluster_271_273	3	262	322	-1000	NG_049214.1 Escherichia coli TUM14831 blaIMP gene for subclass B1 metallo-beta-lactamase IMP-52	complete CDS
NG_049189.1	cluster_271_273	3	262	322	-1000	NG_049189.1 Pseudomonas aeruginosa KMP0701 pKMP0701 blaIMP gene for subclass B1 metallo-beta-lactamase IMP-25	complete CDS
NG_049220.1	cluster_271_273	3	262	322	-1000	NG_049220.1 Serratia marcescens blaIMP gene for subclass B1 metallo-beta-lactamase IMP-6	complete CDS
NG_054676.1	cluster_271_273	3	262	322	-1000	NG_054676.1 Escherichia coli NR336 pNR336 blaIMP gene for subclass B1 metallo-beta-lactamase IMP-66	complete CDS
NG_051166.1	cluster_271_273	3	262	322	-1000	NG_051166.1 Acinetobacter baumannii NRZ-26903 blaIMP gene for subclass B1 metallo-beta-lactamase IMP-61	complete CDS
NG_050945.1	cluster_271_273	3	262	322	-1000	NG_050945.1 Enterobacter cloacae NCGM-ECl242 blaIMP gene for subclass B1 metallo-beta-lactamase IMP-60	complete CDS
NG_049206.1	cluster_271_273	3	262	322	-1000	NG_049206.1 Acinetobacter soli JICC 55015 blaIMP gene for subclass B1 metallo-beta-lactamase IMP-42	complete CDS
NG_049204.1	cluster_271_273	3	262	322	-1000	NG_049204.1 Pseudomonas aeruginosa JICC 55824 blaIMP gene for subclass B1 metallo-beta-lactamase IMP-40	complete CDS
NG_049195.1	cluster_271_273	3	262	322	-1000	NG_049195.1 Pseudomonas aeruginosa 3107 blaIMP gene for subclass B1 metallo-beta-lactamase IMP-30	complete CDS
NG_049172.1	cluster_271_273	3	262	322	-1000	NG_049172.1 Serratia marcescens blaIMP gene for subclass B1 metallo-beta-lactamase IMP-1	complete CDS
NG_049173.1	cluster_271_273	3	262	322	-1000	NG_049173.1 Pseudomonas aeruginosa PAI134 pMS455 blaIMP gene for subclass B1 metallo-beta-lactamase IMP-10	complete CDS
NG_048764.1	cluster_274	1	55	115	-1000	NG_048764.1 Elizabethkingia meningoseptica CCUG4310 blaCME gene for class A extended-spectrum beta-lactamase CME-1	complete CDS
NG_048765.1	cluster_274	1	55	115	-1000	NG_048765.1 Elizabethkingia meningoseptica 033 blaCME gene for class A extended-spectrum beta-lactamase CME-2	complete CDS
NG_048759.1	cluster_275	1	221	281	-1000	NG_048759.1 Chryseobacterium indologenes NBRC 14944 ATCC 29897 blaCIA gene for class A extended-spectrum beta-lactamase CIA-1	complete CDS
NG_048761.1	cluster_275	1	221	281	-1000	NG_048761.1 Chryseobacterium indologenes SH520 blaCIA gene for class A extended-spectrum beta-lactamase CIA-3	complete CDS
NG_048760.1	cluster_275	1	221	281	-1000	NG_048760.1 Chryseobacterium indologenes SH187 blaCIA gene for class A extended-spectrum beta-lactamase CIA-2	complete CDS
NG_048762.1	cluster_275	1	221	281	-1000	NG_048762.1 Chryseobacterium indologenes SH3157 blaCIA gene for class A extended-spectrum beta-lactamase CIA-4	complete CDS
NG_048758.1	cluster_276	1	304	364	-1000	NG_048758.1 Chryseobacterium gleum blaCGA gene for class A extended-spectrum beta-lactamase CGA-1	complete CDS
NG_047224.1	cluster_277	1	437	500	-1000	NG_047224.1 Bacillus weihenstephanensis KBAB4 bla2 gene for BCII family subclass B1 metallo-beta-lactamase	complete CDS
NG_047222.1	cluster_277	1	437	500	-1000	NG_047222.1 [Bacillus thuringiensis] serovar konkukian str. 97-27 bla2 gene for BcII family subclass B1 metallo-beta-lactamase	complete CDS
NG_047220.1	cluster_277	1	437	500	-1000	NG_047220.1 Bacillus anthracis bla2 gene for BCII family subclass B1 metallo-beta-lactamase	complete CDS
NG_047221.1	cluster_277	1	437	500	-1000	NG_047221.1 Bacillus anthracis UT223 bla2 gene for BCII family subclass B1 metallo-beta-lactamase	complete CDS
NG_049324.1	cluster_278	1	296	356	-1000	NG_049324.1 Myroides odoratimimus CIP 103073 blaMUS gene for subclass B1 metallo-beta-lactamase MUS-1	complete CDS
NG_049325.1	cluster_278	1	296	356	-1000	NG_049325.1 Myroides odoratimimus CMUL35a blaMUS gene for subclass B1 metallo-beta-lactamase MUS-2	complete CDS
NG_050315.1	cluster_279	3	296	371	-1000	NG_050315.1 Myroides odoratus DSM 2801 CIP 103105 blaTUS gene for subclass B1 metallo-beta-lactamase TUS-1	complete CDS
NG_048780.1	cluster_27	3	380	440	-1000	NG_048780.1 Escherichia coli K98678.3 blaMOX gene for CMY-1/MOX family class C beta-lactamase CMY-11	complete CDS
NG_048768.1	cluster_27	3	380	440	-1000	NG_048768.1 Klebsiella pneumoniae CHO pMVP-1 blaMOX gene for class C beta-lactamase CMY-1	complete CDS
NG_048769.1	cluster_27	3	380	440	-1000	NG_048769.1 [Enterobacter] aerogenes K995747.1 blaMOX gene for CMY-1/MOX family class C beta-lactamase CMY-10	complete CDS
NG_048813.1	cluster_27	3	380	440	-1000	NG_048813.1 Klebsiella pneumoniae blaMOX gene for CMY-1/MOX family class C beta-lactamase CMY-19	complete CDS
NG_048888.1	cluster_27	3	380	440	-1000	NG_048888.1 Escherichia coli HKYM68 pCMXR1 blaMOX gene for CMY-1/MOX family class C extended-spectrum beta-lactamase CMY-9	complete CDS
NG_049311.1	cluster_27	3	380	440	-1000	NG_049311.1 Klebsiella pneumoniae NU2936 Plasmid pRMOX-1 blaMOX gene for CMY-1/MOX family class C beta-lactamase MOX-1	complete CDS
NG_048877.1	cluster_27	3	380	440	-1000	NG_048877.1 Klebsiella pneumoniae KPW142 pKPW142 blaMOX gene for CMY-1/MOX family class C extended-spectrum beta-lactamase CMY-8	complete CDS
NG_048887.1	cluster_27	3	380	440	-1000	NG_048887.1 Klebsiella pneumoniae KPN3337 pIP605 blaMOX gene for CMY-1/MOX family class C beta-lactamase CMY-8b	complete CDS
NG_051495.1	cluster_280	3	296	373	-1000	NG_051495.1 Myroides odoratus XSfan blaMOC gene for subclass B1 metallo-beta-lactamase MOC-1	complete CDS
NG_048698.1	cluster_281	1	193	253	-1000	NG_048698.1 Elizabethkingia meningoseptica NCTC 10016 blaB gene for subclass B1 metallo-beta-lactamase BlaB-3	complete CDS
NG_048694.1	cluster_281	1	193	253	-1000	NG_048694.1 Elizabethkingia meningoseptica YMC 88/6/91 blaB gene for subclass B1 metallo-beta-lactamase BlaB-12	complete CDS
NG_048695.1	cluster_281	1	193	253	-1000	NG_048695.1 Elizabethkingia meningoseptica YMC 92/9/9131 blaB gene for subclass B1 metallo-beta-lactamase BlaB-13	complete CDS
NG_048696.1	cluster_283	1	313	376	-1000	NG_048696.1 Elizabethkingia meningoseptica blaB gene for subclass B1 metallo-beta-lactamase BlaB-14	complete CDS
NG_047491.1	cluster_283	1	313	376	-1000	NG_047491.1 Elizabethkingia meningoseptica CIP 6059 blaB gene for BlaB family subclass B1 metallo-beta-lactamase	complete CDS
NG_048691.1	cluster_283	1	313	376	-1000	NG_048691.1 Elizabethkingia meningoseptica blaB gene for subclass B1 metallo-beta-lactamase BlaB-1	complete CDS
NG_048693.1	cluster_283	1	313	376	-1000	NG_048693.1 Elizabethkingia meningoseptica YMC95/5/3590 blaB gene for subclass B1 metallo-beta-lactamase BlaB-11	complete CDS
NG_048697.1	cluster_283	1	313	376	-1000	NG_048697.1 Elizabethkingia meningoseptica 97/P/5448 blaB gene for subclass B1 metallo-beta-lactamase BlaB-2	complete CDS
NG_049237.1	cluster_284	1	318	378	-1000	NG_049237.1 Chryseobacterium indologenes YMC 94/4/3376 blaIND gene for subclass B1 metallo-beta-lactamase IND-8	complete CDS
NG_049225.1	cluster_284	1	318	378	-1000	NG_049225.1 Chryseobacterium indologenes DEUIJ 05/0117 blaIND gene for subclass B1 metallo-beta-lactamase IND-10	complete CDS
NG_054943.1	cluster_284	1	318	378	-1000	NG_054943.1 Chryseobacterium indologenes J31 blaIND gene for subclass B1 metallo-beta-lactamase IND-16	complete CDS
NG_049224.1	cluster_285	3	433	493	-1000	NG_049224.1 Chryseobacterium indologenes 001 blaIND gene for subclass B1 metallo-beta-lactamase IND-1	complete CDS
NG_049236.1	cluster_285	3	433	493	-1000	NG_049236.1 Chryseobacterium indologenes blaIND gene for subclass B1 metallo-beta-lactamase IND-7	complete CDS
NG_049228.1	cluster_286	2	310	381	-1000	NG_049228.1 Chryseobacterium indologenes DEUIJ 09/0922 blaIND gene for subclass B1 metallo-beta-lactamase IND-14	complete CDS
NG_049232.1	cluster_286	2	310	381	-1000	NG_049232.1 Chryseobacterium indologenes 005 blaIND gene for subclass B1 metallo-beta-lactamase IND-3	complete CDS
NG_049235.1	cluster_287	1	136	196	-1000	NG_049235.1 Chryseobacterium indologenes blaIND gene for subclass B1 metallo-beta-lactamase IND-6	complete CDS
NG_049234.1	cluster_288	3	433	493	-1000	NG_049234.1 Chryseobacterium indologenes blaIND gene for subclass B1 metallo-beta-lactamase IND-5	complete CDS
NG_049238.1	cluster_289	3	167	227	-1000	NG_049238.1 Chryseobacterium indologenes YMC 96/9/3073 blaIND gene for subclass B1 metallo-beta-lactamase IND-9	complete CDS
NG_049321.1	cluster_28	3	380	440	-1000	NG_049321.1 Aeromonas caviae F120AE51 blaMOX gene for CMY-1/MOX family class C beta-lactamase MOX-8	complete CDS
NG_049317.1	cluster_28	3	380	440	-1000	NG_049317.1 Aeromonas caviae GN0160 blaMOX gene for CMY-1/MOX family class C beta-lactamase MOX-4	complete CDS
NG_049315.1	cluster_28	3	380	440	-1000	NG_049315.1 Klebsiella pneumoniae KOL pLRB01 blaMOX gene for CMY-1/MOX family class C beta-lactamase MOX-2	complete CDS
NG_049316.1	cluster_28	3	380	440	-1000	NG_049316.1 Aeromonas sp. HCUZ 2422275 blaMOX gene for CMY-1/MOX family class C beta-lactamase MOX-3	complete CDS
NG_049312.1	cluster_28	3	380	440	-1000	NG_049312.1 Aeromonas caviae blaMOX gene for CMY-1/MOX family class C beta-lactamase MOX-10	complete CDS
NG_049313.1	cluster_28	3	380	440	-1000	NG_049313.1 Aeromonas media blaMOX gene for CMY-1/MOX family class C beta-lactamase MOX-11	complete CDS
NG_049229.1	cluster_290	2	62	122	-1000	NG_049229.1 Chryseobacterium indologenes blaIND gene for subclass B1 metallo-beta-lactamase IND-15	complete CDS
NG_049226.1	cluster_290	2	62	122	-1000	NG_049226.1 Chryseobacterium indologenes DEUIJ 08/0001 blaIND gene for subclass B1 metallo-beta-lactamase IND-11	complete CDS
NG_049227.1	cluster_290	2	62	122	-1000	NG_049227.1 Chryseobacterium indologenes DEUIJ 09/1534 blaIND gene for subclass B1 metallo-beta-lactamase IND-12	complete CDS
NG_049230.1	cluster_290	2	62	122	-1000	NG_049230.1 Chryseobacterium indologenes CIP101026 blaIND gene for subclass B1 metallo-beta-lactamase IND-2	complete CDS
NG_049231.1	cluster_290	2	62	122	-1000	NG_049231.1 Chryseobacterium indologenes 004 blaIND gene for subclass B1 metallo-beta-lactamase IND-2a	complete CDS
NG_051689.1	cluster_291	1	73	133	-1000	NG_051689.1 Chryseobacterium gleum blaIND gene for IND family subclass B1 metallo-beta-lactamase CGB-1	complete CDS
NG_049233.1	cluster_292	1	353	413	-1000	NG_049233.1 Chryseobacterium indologenes 009 blaIND gene for subclass B1 metallo-beta-lactamase IND-4	complete CDS
NG_049322.1	cluster_29	2	653	713	-1000	NG_049322.1 Citrobacter freundii Cfr-FI-07 blaMOX gene for CMY-1/MOX family class C beta-lactamase MOX-9	complete CDS
NG_047540.1	cluster_2	1	1178	1238	-1000	NG_047540.1 Clostridium botulinum 224-13 blaR1 gene for BlaR1 family beta-lactam sensor/signal transducer	complete CDS
NG_052627.1	cluster_30	1	827	887	-1000	NG_052627.1 Pseudomonas aeruginosa AZPAE13864 blaPAC gene for class C beta-lactamase PAC-1	complete CDS
NG_048707.1	cluster_31	2	174	234	-1000	NG_048707.1 Serratia marcescens pRio-5 blaBES gene for class A extended spectrum beta-lactamase BES-1	complete CDS
NG_049684.1	cluster_32	2	249	309	-1000	NG_049684.1 Pseudomonas aeruginosa Ka.209 blaOXA gene for OXA-50 family oxacillin-hydrolyzing class D beta-lactamase OXA-395	complete CDS
NG_049685.1	cluster_32	2	249	309	-1000	NG_049685.1 Pseudomonas aeruginosa 1 blaOXA gene for OXA-50 family oxacillin-hydrolyzing class D beta-lactamase OXA-396	complete CDS
NG_049773.1	cluster_32	2	249	309	-1000	NG_049773.1 Pseudomonas aeruginosa WH-SGI-V-07057 blaOXA gene for OXA-50 family oxacillin-hydrolyzing class D beta-lactamase OXA-494	complete CDS
NG_049777.1	cluster_32	2	249	309	-1000	NG_049777.1 Pseudomonas aeruginosa blaOXA gene for oxacillin-hydrolyzing class D beta-lactamase OXA-50	complete CDS
NG_050612.1	cluster_32	2	249	309	-1000	NG_050612.1 Pseudomonas sp. HMSC05H02 blaOXA gene for OXA-50 family oxacillin-hydrolyzing class D beta-lactamase OXA-486	complete CDS
NG_049767.1	cluster_32	2	249	309	-1000	NG_049767.1 Pseudomonas aeruginosa WH-SGI-V-07241 blaOXA gene for OXA-50 family oxacillin-hydrolyzing class D beta-lactamase OXA-485	complete CDS
NG_049768.1	cluster_32	2	249	309	-1000	NG_049768.1 Pseudomonas aeruginosa IND blaOXA gene for OXA-50 family oxacillin-hydrolyzing class D beta-lactamase OXA-488	complete CDS
NG_049453.1	cluster_33	2	459	519	-1000	NG_049453.1 Pandoraea sputorum LMG18819 blaOXA gene for OXA-62 family carbapenem-hydrolyzing class D beta-lactamase OXA-154	complete CDS
NG_049454.1	cluster_33	2	459	519	-1000	NG_049454.1 Pandoraea sputorum LMG18100 blaOXA gene for OXA-62 family carbapenem-hydrolyzing class D beta-lactamase OXA-155	complete CDS
NG_049450.1	cluster_34	3	497	557	-1000	NG_049450.1 Pandoraea pnomenusa LMG 18087 blaOXA gene for OXA-62 family carbapenem-hydrolyzing class D beta-lactamase OXA-151	complete CDS
NG_049451.1	cluster_34	3	497	557	-1000	NG_049451.1 Pandoraea pnomenusa E126-13 blaOXA gene for OXA-62 family carbapenem-hydrolyzing class D beta-lactamase OXA-152	complete CDS
NG_049802.1	cluster_34	3	497	557	-1000	NG_049802.1 Pandoraea pnomenusa blaOXA gene for carbapenem-hydrolyzing class D beta-lactamase OXA-62	complete CDS
NG_049457.1	cluster_35	1	162	222	-1000	NG_049457.1 Pandoraea sp. Va8523 blaOXA gene for OXA-62 family carbapenem-hydrolyzing class D beta-lactamase OXA-158	complete CDS
NG_049458.1	cluster_35	1	162	222	-1000	NG_049458.1 Pandoraea sp. HD7676 blaOXA gene for OXA-62 family carbapenem-hydrolyzing class D beta-lactamase OXA-159	complete CDS
NG_049455.1	cluster_36	2	162	222	-1000	NG_049455.1 Pandoraea pulmonicola LMG18106 blaOXA gene for OXA-62 family carbapenem-hydrolyzing class D beta-lactamase OXA-156	complete CDS
NG_049452.1	cluster_37	3	80	140	-1000	NG_049452.1 Pandoraea apista LMG16407 blaOXA gene for OXA-62 family carbapenem-hydrolyzing class D beta-lactamase OXA-153	complete CDS
NG_049418.1	cluster_39	2	162	222	-1000	NG_049418.1 Aeromonas sobria AER 14 blaOXA gene for oxacillin-hydrolyzing class D beta-lactamase OXA-12	complete CDS
NG_047499.1	cluster_3	1	49	109	-1000	NG_047499.1 Staphylococcus aureus blaI gene for penicillinase repressor BlaI	complete CDS
NG_049782.1	cluster_40	1	303	363	-1000	NG_049782.1 Aeromonas caviae AOUC-AA14 blaOXA gene for class D beta-lactamase OXA-504	complete CDS
NG_049480.1	cluster_41	1	133	193	-1000	NG_049480.1 Pseudomonas aeruginosa Mus blaOXA gene for class D extended-spectrum beta-lactamase OXA-18	complete CDS
NG_049735.1	cluster_42	2	289	349	-1000	NG_049735.1 Pseudomonas aeruginosa 07-406 pMATTx blaOXA gene for oxacillin-hydrolyzing class D extended-spectrum beta-lactamase OXA-45	complete CDS
NG_050978.1	cluster_43	1	366	426	-1000	NG_050978.1 Pseudomonas aeruginosa A10-U37 blaBEL gene for class A extended-spectrum beta-lactamase BEL-4	complete CDS
NG_048706.1	cluster_43	1	366	426	-1000	NG_048706.1 Pseudomonas aeruginosa PA3D2 blaBEL gene for class A extended-spectrum beta-lactamase BEL-3	complete CDS
NG_048704.1	cluster_43	1	366	426	-1000	NG_048704.1 Pseudomonas aeruginosa 51170 blaBEL gene for class A extended-spectrum beta-lactamase BEL-1	complete CDS
NG_048705.1	cluster_43	1	366	426	-1000	NG_048705.1 Pseudomonas aeruginosa 531 blaBEL gene for class A extended-spectrum beta-lactamase BEL-2	complete CDS
NG_051512.1	cluster_44	1	618	678	-1000	NG_051512.1 Pseudomonas aeruginosa PE21 blaGES gene for class A beta-lactamase GES-32	complete CDS
NG_049112.1	cluster_44	1	618	678	-1000	NG_049112.1 uncultured bacterium blaGES gene for class A beta-lactamase GES-10	complete CDS
NG_049133.1	cluster_44	1	618	678	-1000	NG_049133.1 Klebsiella pneumoniae KG525 blaGES gene for class A extended-spectrum beta-lactamase GES-3	complete CDS
NG_049127.1	cluster_44	1	618	678	-1000	NG_049127.1 Acinetobacter baumannii MS5394 blaGES gene for carbapenem-hydrolyzing class A beta-lactamase GES-24	complete CDS
NG_049136.1	cluster_44	1	618	678	-1000	NG_049136.1 Klebsiella pneumoniae blaGES gene for carbapenem-hydrolyzing class A beta-lactamase GES-4	complete CDS
NG_049140.1	cluster_44	1	618	678	-1000	NG_049140.1 Pseudomonas aeruginosa blaGES gene for class A extended-spectrum beta-lactamase GES-8	complete CDS
NG_049128.1	cluster_44	1	618	678	-1000	NG_049128.1 Citrobacter freundii NRZ-12062 blaGES gene for class A beta-lactamase GES-25	complete CDS
NG_049124.1	cluster_44	1	618	678	-1000	NG_049124.1 uncultured bacterium blaGES gene for carbapenem-hydrolyzing class A beta-lactamase GES-21	complete CDS
NG_049118.1	cluster_44	1	618	678	-1000	NG_049118.1 Serratia marcescens SM190 pSM190 blaGES gene for carbapenem-hydrolyzing class A beta-lactamase GES-16	complete CDS
NG_049135.1	cluster_44	1	618	678	-1000	NG_049135.1 Aeromonas caviae CR888 blaGES gene for class A beta-lactamase GES-31	complete CDS
NG_049141.1	cluster_44	1	618	678	-1000	NG_049141.1 Pseudomonas aeruginosa blaGES gene for class A beta-lactamase GES-9	complete CDS
NG_049120.1	cluster_44	1	618	678	-1000	NG_049120.1 Pseudomonas aeruginosa 11122 blaGES gene for carbapenem-hydrolyzing class A beta-lactamase GES-18	complete CDS
NG_049117.1	cluster_44	1	618	678	-1000	NG_049117.1 Pseudomonas aeruginosa WUM677 pAL677 blaGES gene for carbapenem-hydrolyzing class A beta-lactamase GES-15	complete CDS
NG_049132.1	cluster_44	1	618	678	-1000	NG_049132.1 Pseudomonas aeruginosa 1254488 blaGES gene for class A beta-lactamase GES-29	complete CDS
NG_049123.1	cluster_44	1	618	678	-1000	NG_049123.1 Escherichia coli 01298 pHCG11 blaGES gene for carbapenem-hydrolyzing class A beta-lactamase GES-20	complete CDS
NG_049129.1	cluster_44	1	618	678	-1000	NG_049129.1 Pseudomonas aeruginosa blaGES gene for class A beta-lactamase GES-26	complete CDS
NG_049134.1	cluster_44	1	618	678	-1000	NG_049134.1 Pseudomonas aeruginosa NCGM 3105 blaGES gene for class A beta-lactamase GES-30	complete CDS
NG_049131.1	cluster_44	1	618	678	-1000	NG_049131.1 Pseudomonas aeruginosa NRZ-20180 blaGES gene for class A beta-lactamase GES-28	complete CDS
NG_049130.1	cluster_44	1	618	678	-1000	NG_049130.1 Pseudomonas aeruginosa PA-05 blaGES gene for class A beta-lactamase GES-27	complete CDS
NG_049111.1	cluster_44	1	618	678	-1000	NG_049111.1 Klebsiella pneumoniae G1 blaGES gene for class A extended-spectrum beta-lactamase GES-1	complete CDS
NG_049125.1	cluster_44	1	618	678	-1000	NG_049125.1 Acinetobacter baumannii 19439C blaGES gene for class A beta-lactamase GES-22	complete CDS
NG_049121.1	cluster_44	1	618	678	-1000	NG_049121.1 Escherichia coli 01298 pHCG11 blaGES gene for class A beta-lactamase GES-19	complete CDS
NG_049119.1	cluster_44	1	618	678	-1000	NG_049119.1 Escherichia coli 09240 pINCan1 blaGES gene for class A beta-lactamase GES-17	complete CDS
NG_049116.1	cluster_44	1	618	678	-1000	NG_049116.1 Acinetobacter baumannii Ab09534 blaGES gene for carbapenem-hydrolyzing class A beta-lactamase GES-14	complete CDS
NG_049113.1	cluster_44	1	618	678	-1000	NG_049113.1 Acinetobacter baumannii BM4674 blaGES gene for class A extended-spectrum beta-lactamase GES-11	complete CDS
NG_049114.1	cluster_44	1	618	678	-1000	NG_049114.1 Acinetobacter baumannii S08-0197 blaGES gene for class A beta-lactamase GES-12	complete CDS
NG_049139.1	cluster_44	1	618	678	-1000	NG_049139.1 Enterobacter cloacae pHT9 blaGES gene for class A beta-lactamase GES-7	complete CDS
NG_049137.1	cluster_44	1	618	678	-1000	NG_049137.1 Escherichia coli pEC365 blaGES gene for carbapenem-hydrolyzing class A beta-lactamase GES-5	complete CDS
NG_049138.1	cluster_44	1	618	678	-1000	NG_049138.1 Klebsiella pneumoniae pKP78 blaGES gene for carbapenem-hydrolyzing class A beta-lactamase GES-6	complete CDS
NG_054709.1	cluster_44	1	618	678	-1000	NG_054709.1 Pseudomonas aeruginosa 1471749 blaGES gene for class A beta-lactamase GES-33	complete CDS
NG_049115.1	cluster_44	1	618	678	-1000	NG_049115.1 Pseudomonas aeruginosa NL68 blaGES gene for class A beta-lactamase GES-13	complete CDS
NG_049122.1	cluster_44	1	618	678	-1000	NG_049122.1 Pseudomonas aeruginosa blaGES gene for class A extended-spectrum beta-lactamase GES-2	complete CDS
NG_052626.1	cluster_45	2	320	380	-1000	NG_052626.1 Pseudovibrio sp. 1D03 blaPSV gene for penicillin-hydrolyzing class A beta-lactamase PSV-1	complete CDS
NG_049163.1	cluster_46	1	557	617	-1000	NG_049163.1 Escherichia hermannii 1-84 blaHER gene for class A beta-lactamase HER-8	complete CDS
NG_049162.1	cluster_46	1	557	617	-1000	NG_049162.1 Escherichia hermannii 2-89 blaHER gene for class A beta-lactamase HER-6	complete CDS
NG_049157.1	cluster_46	1	557	617	-1000	NG_049157.1 Escherichia hermannii CIP 103176 T blaHER gene for penicillin-hydrolyzing class A beta-lactamase HER-1	complete CDS
NG_049160.1	cluster_46	1	557	617	-1000	NG_049160.1 Escherichia hermannii 50-82 blaHER gene for class A beta-lactamase HER-4	complete CDS
NG_049161.1	cluster_46	1	557	617	-1000	NG_049161.1 Escherichia hermannii 9904662 blaHER gene for class A beta-lactamase HER-5	complete CDS
NG_049158.1	cluster_46	1	557	617	-1000	NG_049158.1 Escherichia hermannii CIP 104945 blaHER gene for class A beta-lactamase HER-2	complete CDS
NG_049159.1	cluster_46	1	557	617	-1000	NG_049159.1 Escherichia hermannii RAV blaHER gene for class A beta-lactamase HER-3	complete CDS
NG_049352.1	cluster_47_49	3	451	565	-1000	NG_049352.1 Plasmid PDS075 blaOHIO gene for class A extended-spectrum beta-lactamase OHIO-1	complete CDS
NG_050054.1	cluster_47_49	3	451	565	-1000	NG_050054.1 Klebsiella pneumoniae blaSHV gene for class A beta-lactamase SHV-188	complete CDS
NG_050035.1	cluster_47_49	3	451	565	-1000	NG_050035.1 Klebsiella pneumoniae KP386 blaSHV gene for class A extended-spectrum beta-lactamase SHV-16	complete CDS
NG_049990.1	cluster_47_49	3	451	565	-1000	NG_049990.1 Klebsiella pneumoniae blaSHV gene for class A beta-lactamase SHV-100	complete CDS
NG_050050.1	cluster_47_49	3	451	565	-1000	NG_050050.1 Enterobacter cloacae ST62 blaSHV gene for class A extended-spectrum beta-lactamase SHV-183	complete CDS
NG_050122.1	cluster_47_49	3	451	565	-1000	NG_050122.1 Klebsiella pneumoniae pK318-2 blaSHV gene for class A beta-lactamase SHV-9	complete CDS
NG_050108.1	cluster_47_49	3	451	565	-1000	NG_050108.1 Klebsiella pneumoniae blaSHV gene for class A broad-spectrum beta-lactamase SHV-73	complete CDS
NG_050042.1	cluster_47_49	3	451	565	-1000	NG_050042.1 Klebsiella pneumoniae 90088 blaSHV gene for class A beta-lactamase SHV-168	complete CDS
NG_050107.1	cluster_47_49	3	451	565	-1000	NG_050107.1 Klebsiella pneumoniae blaSHV gene for inhibitor-resistant class A broad-spectrum beta-lactamase SHV-72	complete CDS
NG_050066.1	cluster_47_49	3	451	565	-1000	NG_050066.1 Klebsiella pneumoniae blaSHV gene for class A beta-lactamase SHV-29	complete CDS
NG_050053.1	cluster_47_49	3	451	565	-1000	NG_050053.1 Klebsiella pneumoniae blaSHV gene for class A beta-lactamase SHV-187	complete CDS
NG_050104.1	cluster_47_49	3	451	565	-1000	NG_050104.1 Escherichia coli blaSHV gene for class A extended-spectrum beta-lactamase SHV-7	complete CDS
NG_050014.1	cluster_47_49	3	451	565	-1000	NG_050014.1 Klebsiella pneumoniae blaSHV gene for class A broad-spectrum beta-lactamase SHV-14	complete CDS
NG_049995.1	cluster_47_49	3	451	565	-1000	NG_049995.1 Klebsiella pneumoniae blaSHV gene for class A extended-spectrum beta-lactamase SHV-105	complete CDS
NG_050047.1	cluster_47_49	3	451	565	-1000	NG_050047.1 Klebsiella pneumoniae K6; ATCC 700603 blaSHV gene for class A extended-spectrum beta-lactamase SHV-18	complete CDS
NG_050055.1	cluster_47_49	3	451	565	-1000	NG_050055.1 Klebsiella pneumoniae 1071996 blaSHV gene for class A beta-lactamase SHV-189	complete CDS
NG_050039.1	cluster_47_49	3	451	565	-1000	NG_050039.1 Klebsiella pneumoniae 40150A blaSHV gene for class A beta-lactamase SHV-163	complete CDS
NG_050038.1	cluster_47_49	3	451	565	-1000	NG_050038.1 Klebsiella pneumoniae 40150A blaSHV gene for class A beta-lactamase SHV-162	complete CDS
NG_050029.1	cluster_47_49	3	451	565	-1000	NG_050029.1 Klebsiella pneumoniae 1357A blaSHV gene for class A beta-lactamase SHV-154	complete CDS
NG_050073.1	cluster_47_49	3	451	565	-1000	NG_050073.1 Escherichia coli pOZ185 blaSHV gene for class A extended-spectrum beta-lactamase SHV-34	complete CDS
NG_050015.1	cluster_47_49	3	451	565	-1000	NG_050015.1 Klebsiella pneumoniae IU-331 blaSHV gene for class A broad-spectrum beta-lactamase SHV-141	complete CDS
NG_050069.1	cluster_47_49	3	451	565	-1000	NG_050069.1 Enterobacter cloacae unnamed blaSHV gene for class A extended-spectrum beta-lactamase SHV-30	complete CDS
NG_050080.1	cluster_47_49	3	451	565	-1000	NG_050080.1 Klebsiella pneumoniae blaSHV gene for class A extended-spectrum beta-lactamase SHV-42	complete CDS
NG_050032.1	cluster_47_49	3	451	565	-1000	NG_050032.1 Klebsiella pneumoniae 35315A blaSHV gene for class A beta-lactamase SHV-157	complete CDS
NG_050097.1	cluster_47_49	3	451	565	-1000	NG_050097.1 Klebsiella pneumoniae blaSHV gene for class A broad-spectrum beta-lactamase SHV-62	complete CDS
NG_050092.1	cluster_47_49	3	451	565	-1000	NG_050092.1 Klebsiella pneumoniae Kp2792 blaSHV gene for inhibitor-resistant class A broad-spectrum beta-lactamase SHV-56	complete CDS
NG_050114.1	cluster_47_49	3	451	565	-1000	NG_050114.1 Klebsiella pneumoniae blaSHV gene for class A broad-spectrum beta-lactamase SHV-79	complete CDS
NG_050119.1	cluster_47_49	3	451	565	-1000	NG_050119.1 Klebsiella pneumoniae blaSHV gene for class A broad-spectrum beta-lactamase SHV-85	complete CDS
NG_050121.1	cluster_47_49	3	451	565	-1000	NG_050121.1 Klebsiella pneumoniae pKP24 blaSHV gene for class A broad-spectrum beta-lactamase SHV-89	complete CDS
NG_050127.1	cluster_47_49	3	451	565	-1000	NG_050127.1 Acinetobacter baumannii SHV-96 blaSHV gene for class A beta-lactamase SHV-96	complete CDS
NG_050091.1	cluster_47_49	3	451	565	-1000	NG_050091.1 Klebsiella pneumoniae blaSHV gene for class A extended-spectrum beta-lactamase SHV-55	complete CDS
NG_050124.1	cluster_47_49	3	451	565	-1000	NG_050124.1 Klebsiella pneumoniae SHV-93 blaSHV gene for class A beta-lactamase SHV-93	complete CDS
NG_050071.1	cluster_47_49	3	451	565	-1000	NG_050071.1 Klebsiella pneumoniae blaSHV gene for class A broad-spectrum beta-lactamase SHV-32	complete CDS
NG_050083.1	cluster_47_49	3	451	565	-1000	NG_050083.1 Klebsiella pneumoniae KPBRZ-16 blaSHV gene for class A extended-spectrum beta-lactamase SHV-45	complete CDS
NG_050006.1	cluster_47_49	3	451	565	-1000	NG_050006.1 Enterobacter cloacae pBF1417 blaSHV gene for class A extended-spectrum beta-lactamase SHV-128	complete CDS
NG_050128.1	cluster_47_49	3	451	565	-1000	NG_050128.1 Enterococcus faecalis SHV-97 blaSHV gene for class A beta-lactamase SHV-97	complete CDS
NG_050070.1	cluster_47_49	3	451	565	-1000	NG_050070.1 Klebsiella pneumoniae blaSHV gene for class A extended-spectrum beta-lactamase SHV-31	complete CDS
NG_050007.1	cluster_47_49	3	451	565	-1000	NG_050007.1 Escherichia coli Ec6-66 pEc6-66 blaSHV gene for class A extended-spectrum beta-lactamase SHV-129	complete CDS
NG_050120.1	cluster_47_49	3	451	565	-1000	NG_050120.1 Klebsiella pneumoniae unnamed blaSHV gene for class A extended-spectrum beta-lactamase SHV-86	complete CDS
NG_050099.1	cluster_47_49	3	451	565	-1000	NG_050099.1 Klebsiella pneumoniae blaSHV gene for class A extended-spectrum beta-lactamase SHV-64	complete CDS
NG_050024.1	cluster_47_49	3	451	565	-1000	NG_050024.1 Escherichia coli SK1001 SK C1t4 blaSHV gene for class A extended-spectrum beta-lactamase SHV-15	complete CDS
NG_050101.1	cluster_47_49	3	451	565	-1000	NG_050101.1 Klebsiella pneumoniae blaSHV gene for class A extended-spectrum beta-lactamase SHV-66	complete CDS
NG_050036.1	cluster_47_49	3	451	565	-1000	NG_050036.1 Klebsiella pneumoniae 16730A blaSHV gene for class A beta-lactamase SHV-160	complete CDS
NG_050011.1	cluster_47_49	3	451	565	-1000	NG_050011.1 Klebsiella pneumoniae K-534 blaSHV gene for class A extended-spectrum beta-lactamase SHV-134	complete CDS
NG_050590.1	cluster_47_49	3	451	565	-1000	NG_050590.1 Enterobacter cloacae CRE727 pNDM-HF727 blaSHV gene for class A extended-spectrum beta-lactamase SHV-12	complete CDS
NG_050023.1	cluster_47_49	3	451	565	-1000	NG_050023.1 Klebsiella pneumoniae 1357A blaSHV gene for class A beta-lactamase SHV-149	complete CDS
NG_050025.1	cluster_47_49	3	451	565	-1000	NG_050025.1 Klebsiella pneumoniae 1357A blaSHV gene for class A beta-lactamase SHV-150	complete CDS
NG_050026.1	cluster_47_49	3	451	565	-1000	NG_050026.1 Klebsiella pneumoniae 1357A blaSHV gene for class A beta-lactamase SHV-151	complete CDS
NG_050084.1	cluster_47_49	3	451	565	-1000	NG_050084.1 Klebsiella oxytoca blaSHV gene for class A extended-spectrum beta-lactamase SHV-46	complete CDS
NG_050020.1	cluster_47_49	3	451	565	-1000	NG_050020.1 Klebsiella pneumoniae F37 blaSHV gene for class A beta-lactamase SHV-146	complete CDS
NG_050008.1	cluster_47_49	3	451	565	-1000	NG_050008.1 Klebsiella pneumoniae 803 blaSHV gene for class A extended-spectrum beta-lactamase SHV-13	complete CDS
NG_050067.1	cluster_47_49	3	451	565	-1000	NG_050067.1 Klebsiella pneumoniae KPLA-10 blaSHV gene for class A extended-spectrum beta-lactamase SHV-2a	complete CDS
NG_049992.1	cluster_47_49	3	451	565	-1000	NG_049992.1 Escherichia coli blaSHV gene for class A extended-spectrum beta-lactamase SHV-102	complete CDS
NG_050028.1	cluster_47_49	3	451	565	-1000	NG_050028.1 Klebsiella pneumoniae 29439A blaSHV gene for class A beta-lactamase SHV-153	complete CDS
NG_050060.1	cluster_47_49	3	451	565	-1000	NG_050060.1 Escherichia coli JC2926 blaSHV gene for class A extended-spectrum beta-lactamase SHV-2	complete CDS
NG_050041.1	cluster_47_49	3	451	565	-1000	NG_050041.1 Klebsiella pneumoniae 30831X blaSHV gene for class A beta-lactamase SHV-165	complete CDS
NG_050004.1	cluster_47_49	3	451	565	-1000	NG_050004.1 Escherichia coli SEC09 pSEC09-qnrS blaSHV gene for class A beta-lactamase SHV-120	complete CDS
NG_050087.1	cluster_47_49	3	451	565	-1000	NG_050087.1 Klebsiella pneumoniae blaSHV gene for class A extended-spectrum beta-lactamase SHV-5	complete CDS
NG_050111.1	cluster_47_49	3	451	565	-1000	NG_050111.1 Klebsiella pneumoniae blaSHV gene for class A broad-spectrum beta-lactamase SHV-76	complete CDS
NG_050076.1	cluster_47_49	3	451	565	-1000	NG_050076.1 Klebsiella pneumoniae H18 blaSHV gene for class A beta-lactamase SHV-37	complete CDS
NG_050005.1	cluster_47_49	3	451	565	-1000	NG_050005.1 Klebsiella pneumoniae ARS9 blaSHV gene for class A beta-lactamase SHV-121	complete CDS
NG_050062.1	cluster_47_49	3	451	565	-1000	NG_050062.1 Klebsiella pneumoniae blaSHV gene for class A broad-spectrum beta-lactamase SHV-25	complete CDS
NG_050056.1	cluster_47_49	3	451	565	-1000	NG_050056.1 Klebsiella pneumoniae F54 blaSHV gene for class A beta-lactamase SHV-190	complete CDS
NG_049998.1	cluster_47_49	3	451	565	-1000	NG_049998.1 Klebsiella pneumoniae blaSHV gene for class A beta-lactamase SHV-108	complete CDS
NG_050090.1	cluster_47_49	3	451	565	-1000	NG_050090.1 Klebsiella pneumoniae 25 ZUM (1801226) blaSHV gene for class A beta-lactamase SHV-52	complete CDS
NG_050123.1	cluster_47_49	3	451	565	-1000	NG_050123.1 Klebsiella pneumoniae pMVH203 blaSHV gene for class A beta-lactamase SHV-92	complete CDS
NG_049991.1	cluster_47_49	3	451	565	-1000	NG_049991.1 Klebsiella pneumoniae blaSHV gene for class A beta-lactamase SHV-101	complete CDS
NG_050010.1	cluster_47_49	3	451	565	-1000	NG_050010.1 Klebsiella pneumoniae blaSHV gene for class A beta-lactamase SHV-133	complete CDS
NG_050016.1	cluster_47_49	3	451	565	-1000	NG_050016.1 Klebsiella pneumoniae A2 blaSHV gene for class A beta-lactamase SHV-142	complete CDS
NG_050079.1	cluster_47_49	3	451	565	-1000	NG_050079.1 Klebsiella pneumoniae blaSHV gene for class A extended-spectrum beta-lactamase SHV-41	complete CDS
NG_050033.1	cluster_47_49	3	451	565	-1000	NG_050033.1 Klebsiella pneumoniae 3567A blaSHV gene for class A beta-lactamase SHV-158	complete CDS
NG_050034.1	cluster_47_49	3	451	565	-1000	NG_050034.1 Klebsiella pneumoniae 3567A blaSHV gene for class A beta-lactamase SHV-159	complete CDS
NG_050049.1	cluster_47_49	3	451	565	-1000	NG_050049.1 Klebsiella pneumoniae 874804 blaSHV gene for class A beta-lactamase SHV-182	complete CDS
NG_050030.1	cluster_47_49	3	451	565	-1000	NG_050030.1 Klebsiella pneumoniae 16730A blaSHV gene for class A beta-lactamase SHV-155	complete CDS
NG_050012.1	cluster_47_49	3	451	565	-1000	NG_050012.1 Escherichia coli D157 blaSHV gene for class A beta-lactamase SHV-135	complete CDS
NG_050095.1	cluster_47_49	3	451	565	-1000	NG_050095.1 Klebsiella pneumoniae blaSHV gene for class A broad-spectrum beta-lactamase SHV-60	complete CDS
NG_050088.1	cluster_47_49	3	451	565	-1000	NG_050088.1 Klebsiella pneumoniae blaSHV gene for class A beta-lactamase SHV-50	complete CDS
NG_050052.1	cluster_47_49	3	451	565	-1000	NG_050052.1 Klebsiella pneumoniae KM18 blaSHV gene for class A beta-lactamase SHV-186	complete CDS
NG_050048.1	cluster_47_49	3	451	565	-1000	NG_050048.1 Klebsiella pneumoniae 862484 blaSHV gene for class A beta-lactamase SHV-180	complete CDS
NG_050063.1	cluster_47_49	3	451	565	-1000	NG_050063.1 Klebsiella pneumoniae blaSHV gene for inhibitor-resistant class A broad-spectrum beta-lactamase SHV-26	complete CDS
NG_050100.1	cluster_47_49	3	451	565	-1000	NG_050100.1 Klebsiella pneumoniae blaSHV gene for class A beta-lactamase SHV-65	complete CDS
NG_050022.1	cluster_47_49	3	451	565	-1000	NG_050022.1 Klebsiella pneumoniae 2106A blaSHV gene for class A extended-spectrum beta-lactamase SHV-148	complete CDS
NG_050021.1	cluster_47_49	3	451	565	-1000	NG_050021.1 Klebsiella pneumoniae 2106A blaSHV gene for class A beta-lactamase SHV-147	complete CDS
NG_049994.1	cluster_47_49	3	451	565	-1000	NG_049994.1 Klebsiella pneumoniae pML2011 blaSHV gene for class A extended-spectrum beta-lactamase SHV-104	complete CDS
NG_050098.1	cluster_47_49	3	451	565	-1000	NG_050098.1 Klebsiella pneumoniae blaSHV gene for class A beta-lactamase SHV-63	complete CDS
NG_050019.1	cluster_47_49	3	451	565	-1000	NG_050019.1 Klebsiella pneumoniae H399 blaSHV gene for class A beta-lactamase SHV-145	complete CDS
NG_050046.1	cluster_47_49	3	451	565	-1000	NG_050046.1 Klebsiella pneumoniae AZ2012 blaSHV gene for class A beta-lactamase SHV-179	complete CDS
NG_050113.1	cluster_47_49	3	451	565	-1000	NG_050113.1 Klebsiella pneumoniae blaSHV gene for class A broad-spectrum beta-lactamase SHV-78	complete CDS
NG_050129.1	cluster_47_49	3	451	565	-1000	NG_050129.1 Klebsiella pneumoniae blaSHV gene for class A extended-spectrum beta-lactamase SHV-98	complete CDS
NG_051169.1	cluster_47_49	3	451	565	-1000	NG_051169.1 Klebsiella pneumoniae K92 blaSHV gene for class A beta-lactamase SHV-194	complete CDS
NG_050003.1	cluster_47_49	3	451	565	-1000	NG_050003.1 Klebsiella pneumoniae C069 blaSHV gene for class A beta-lactamase SHV-119	complete CDS
NG_050118.1	cluster_47_49	3	451	565	-1000	NG_050118.1 Klebsiella pneumoniae blaSHV gene for class A broad-spectrum beta-lactamase SHV-82	complete CDS
NG_050045.1	cluster_47_49	3	451	565	-1000	NG_050045.1 Klebsiella pneumoniae blaSHV gene for class A beta-lactamase SHV-178	complete CDS
NG_050075.1	cluster_47_49	3	451	565	-1000	NG_050075.1 Klebsiella pneumoniae G122 pOZ187 blaSHV gene for class A beta-lactamase SHV-36	complete CDS
NG_050116.1	cluster_47_49	3	451	565	-1000	NG_050116.1 Klebsiella pneumoniae blaSHV gene for class A broad-spectrum beta-lactamase SHV-80	complete CDS
NG_050058.1	cluster_47_49	3	451	565	-1000	NG_050058.1 Klebsiella pneumoniae F121 blaSHV gene for class A beta-lactamase SHV-193	complete CDS
NG_049999.1	cluster_47_49	3	451	565	-1000	NG_049999.1 Klebsiella pneumoniae blaSHV gene for class A broad-spectrum beta-lactamase SHV-109	complete CDS
NG_050096.1	cluster_47_49	3	451	565	-1000	NG_050096.1 Klebsiella pneumoniae blaSHV gene for class A broad-spectrum beta-lactamase SHV-61	complete CDS
NG_050031.1	cluster_47_49	3	451	565	-1000	NG_050031.1 Klebsiella pneumoniae 16730A blaSHV gene for class A beta-lactamase SHV-156	complete CDS
NG_050105.1	cluster_47_49	3	451	565	-1000	NG_050105.1 Enterobacter cloacae pEC04 blaSHV gene for class A extended-spectrum beta-lactamase SHV-70	complete CDS
NG_050102.1	cluster_47_49	3	451	565	-1000	NG_050102.1 Klebsiella pneumoniae blaSHV gene for class A beta-lactamase SHV-67	complete CDS
NG_049997.1	cluster_47_49	3	451	565	-1000	NG_049997.1 Klebsiella pneumoniae blaSHV gene for inhibitor-resistant class A broad-spectrum beta-lactamase SHV-107	complete CDS
NG_050000.1	cluster_47_49	3	451	565	-1000	NG_050000.1 Klebsiella pneumoniae KPZU-12 blaSHV gene for class A broad-spectrum beta-lactamase SHV-11	complete CDS
NG_050044.1	cluster_47_49	3	451	565	-1000	NG_050044.1 Klebsiella pneumoniae IHMA 890145 blaSHV gene for class A beta-lactamase SHV-173	complete CDS
NG_050109.1	cluster_47_49	3	451	565	-1000	NG_050109.1 Klebsiella pneumoniae blaSHV gene for class A broad-spectrum beta-lactamase SHV-74	complete CDS
NG_050081.1	cluster_47_49	3	451	565	-1000	NG_050081.1 Klebsiella pneumoniae pch4 blaSHV gene for class A broad-spectrum beta-lactamase SHV-43	complete CDS
NG_050074.1	cluster_47_49	3	451	565	-1000	NG_050074.1 Klebsiella pneumoniae p0z186 blaSHV gene for class A beta-lactamase SHV-35	complete CDS
NG_050078.1	cluster_47_49	3	451	565	-1000	NG_050078.1 Klebsiella pneumoniae blaSHV gene for class A extended-spectrum beta-lactamase SHV-40	complete CDS
NG_050125.1	cluster_47_49	3	451	565	-1000	NG_050125.1 Klebsiella pneumoniae SHV-94 blaSHV gene for class A beta-lactamase SHV-94	complete CDS
NG_050068.1	cluster_47_49	3	451	565	-1000	NG_050068.1 Klebsiella pneumoniae 86-4 blaSHV gene for class A extended-spectrum beta-lactamase SHV-3	complete CDS
NG_050082.1	cluster_47_49	3	451	565	-1000	NG_050082.1 Klebsiella pneumoniae blaSHV gene for class A broad-spectrum beta-lactamase SHV-44	complete CDS
NG_050040.1	cluster_47_49	3	451	565	-1000	NG_050040.1 Klebsiella pneumoniae INSRAKp12267 blaSHV gene for class A broad-spectrum beta-lactamase SHV-164	complete CDS
NG_050094.1	cluster_47_49	3	451	565	-1000	NG_050094.1 Klebsiella pneumoniae kp132 kp132-2 blaSHV gene for class A beta-lactamase SHV-59	complete CDS
NG_050013.1	cluster_47_49	3	451	565	-1000	NG_050013.1 Klebsiella pneumoniae HS-83 blaSHV gene for class A beta-lactamase SHV-137	complete CDS
NG_050110.1	cluster_47_49	3	451	565	-1000	NG_050110.1 Klebsiella pneumoniae blaSHV gene for class A broad-spectrum beta-lactamase SHV-75	complete CDS
NG_049996.1	cluster_47_49	3	451	565	-1000	NG_049996.1 Klebsiella pneumoniae blaSHV gene for class A extended-spectrum beta-lactamase SHV-106	complete CDS
NG_051877.1	cluster_47_49	3	451	565	-1000	NG_051877.1 Klebsiella pneumoniae U070018 blaSHV gene for class A beta-lactamase SHV-28	complete CDS
NG_050130.1	cluster_47_49	3	451	565	-1000	NG_050130.1 Klebsiella pneumoniae blaSHV gene for class A extended-spectrum beta-lactamase SHV-99	complete CDS
NG_051521.1	cluster_47_49	3	451	565	-1000	NG_051521.1 Klebsiella pneumoniae 378-16 blaSHV gene for class A beta-lactamase SHV-196	complete CDS
NG_050103.1	cluster_47_49	3	451	565	-1000	NG_050103.1 Klebsiella pneumoniae blaSHV gene for class A beta-lactamase SHV-69	complete CDS
NG_050106.1	cluster_47_49	3	451	565	-1000	NG_050106.1 Klebsiella pneumoniae blaSHV gene for class A broad-spectrum beta-lactamase SHV-71	complete CDS
NG_050018.1	cluster_47_49	3	451	565	-1000	NG_050018.1 Klebsiella pneumoniae Kp24-2010 blaSHV gene for class A beta-lactamase SHV-144	complete CDS
NG_050077.1	cluster_47_49	3	451	565	-1000	NG_050077.1 Klebsiella pneumoniae blaSHV gene for class A extended-spectrum beta-lactamase SHV-38	complete CDS
NG_050059.1	cluster_47_49	3	451	565	-1000	NG_050059.1 Klebsiella pneumoniae Kpn32 pKP32 blaSHV gene for class A beta-lactamase SHV-1b-b	complete CDS
NG_050009.1	cluster_47_49	3	451	565	-1000	NG_050009.1 Klebsiella pneumoniae HUS-102 blaSHV gene for class A beta-lactamase SHV-132	complete CDS
NG_050002.1	cluster_47_49	3	451	565	-1000	NG_050002.1 Klebsiella pneumoniae blaSHV gene for class A beta-lactamase SHV-111	complete CDS
NG_051484.1	cluster_47_49	3	451	565	-1000	NG_051484.1 Klebsiella pneumoniae WCHKP1511 blaSHV gene for class A beta-lactamase SHV-195	complete CDS
NG_050126.1	cluster_47_49	3	451	565	-1000	NG_050126.1 Citrobacter freundii SHV-95 blaSHV gene for class A beta-lactamase SHV-95	complete CDS
NG_050117.1	cluster_47_49	3	451	565	-1000	NG_050117.1 Klebsiella pneumoniae blaSHV gene for class A broad-spectrum beta-lactamase SHV-81	complete CDS
NG_050112.1	cluster_47_49	3	451	565	-1000	NG_050112.1 Klebsiella pneumoniae blaSHV gene for class A broad-spectrum beta-lactamase SHV-77	complete CDS
NG_050001.1	cluster_47_49	3	451	565	-1000	NG_050001.1 Klebsiella pneumoniae FSP 264/05 blaSHV gene for class A beta-lactamase SHV-110	complete CDS
NG_050057.1	cluster_47_49	3	451	565	-1000	NG_050057.1 Klebsiella pneumoniae F36 blaSHV gene for class A beta-lactamase SHV-191	complete CDS
NG_050064.1	cluster_47_49	3	451	565	-1000	NG_050064.1 Klebsiella pneumoniae KPBRZ-842 blaSHV gene for class A extended-spectrum beta-lactamase SHV-27	complete CDS
NG_050089.1	cluster_47_49	3	451	565	-1000	NG_050089.1 Klebsiella pneumoniae blaSHV gene for class A beta-lactamase SHV-51	complete CDS
NG_050051.1	cluster_47_49	3	451	565	-1000	NG_050051.1 Klebsiella pneumoniae KK19 blaSHV gene for class A beta-lactamase SHV-185	complete CDS
NG_050027.1	cluster_47_49	3	451	565	-1000	NG_050027.1 Klebsiella pneumoniae 25110A blaSHV gene for class A beta-lactamase SHV-152	complete CDS
NG_050072.1	cluster_47_49	3	451	565	-1000	NG_050072.1 Klebsiella pneumoniae blaSHV gene for class A broad-spectrum beta-lactamase SHV-33	complete CDS
NG_050043.1	cluster_47_49	3	451	565	-1000	NG_050043.1 Klebsiella pneumoniae 845332 blaSHV gene for class A beta-lactamase SHV-172	complete CDS
NG_049993.1	cluster_47_49	3	451	565	-1000	NG_049993.1 Klebsiella pneumoniae blaSHV gene for class A beta-lactamase SHV-103	complete CDS
NG_052582.1	cluster_47_49	3	451	565	-1000	NG_052582.1 Escherichia coli D2616 blaSHV gene for class A beta-lactamase SHV-197	complete CDS
NG_050085.1	cluster_47_49	3	451	565	-1000	NG_050085.1 Klebsiella pneumoniae blaSHV gene for class A broad-spectrum beta-lactamase SHV-48	complete CDS
NG_050037.1	cluster_47_49	3	451	565	-1000	NG_050037.1 Klebsiella pneumoniae 40150A blaSHV gene for class A beta-lactamase SHV-161	complete CDS
NG_050017.1	cluster_47_49	3	451	565	-1000	NG_050017.1 Klebsiella pneumoniae w513/11 blaSHV gene for class A beta-lactamase SHV-143	complete CDS
NG_050115.1	cluster_47_49	3	451	565	-1000	NG_050115.1 Escherichia coli blaSHV gene for class A extended-spectrum beta-lactamase SHV-8	complete CDS
NG_050093.1	cluster_47_49	3	451	565	-1000	NG_050093.1 Escherichia coli 981223 pMTY512 blaSHV gene for class A extended-spectrum beta-lactamase SHV-57	complete CDS
NG_050086.1	cluster_47_49	3	451	565	-1000	NG_050086.1 Klebsiella pneumoniae blaSHV gene for inhibitor-resistant class A broad-spectrum beta-lactamase SHV-49	complete CDS
NG_049989.1	cluster_47_49	3	451	565	-1000	NG_049989.1 Escherichia coli HB101 blaSHV gene for class A broad-spectrum beta-lactamase SHV-1	complete CDS
NG_050061.1	cluster_47_49	3	451	565	-1000	NG_050061.1 Escherichia coli HKY453 blaSHV gene for class A extended-spectrum beta-lactamase SHV-24	complete CDS
NG_049281.1	cluster_48	3	145	205	-1000	NG_049281.1 Klebsiella pneumoniae #10982 blaLEN gene for class A beta-lactamase LEN-26	complete CDS
NG_049268.1	cluster_48	3	145	205	-1000	NG_049268.1 Klebsiella pneumoniae LEN-1 blaLEN gene for class A beta-lactamase LEN-1	complete CDS
NG_049269.1	cluster_48	3	145	205	-1000	NG_049269.1 Klebsiella pneumoniae HD24 blaLEN gene for class A beta-lactamase LEN-15	complete CDS
NG_049271.1	cluster_48	3	145	205	-1000	NG_049271.1 Klebsiella pneumoniae blaLEN gene for class A beta-lactamase LEN-17	complete CDS
NG_050605.1	cluster_48	3	145	205	-1000	NG_050605.1 Klebsiella sp. KTE92 blaLEN gene for class A beta-lactamase LEN-31	complete CDS
NG_049282.1	cluster_48	3	145	205	-1000	NG_049282.1 Klebsiella pneumoniae K26 pk26 blaLEN gene for class A beta-lactamase LEN-5	complete CDS
NG_049278.1	cluster_48	3	145	205	-1000	NG_049278.1 Klebsiella pneumoniae blaLEN gene for class A beta-lactamase LEN-23	complete CDS
NG_050775.1	cluster_48	3	145	205	-1000	NG_050775.1 Klebsiella variicola CAG:634 blaLEN gene for class A beta-lactamase LEN-10	complete CDS
NG_049270.1	cluster_48	3	145	205	-1000	NG_049270.1 Klebsiella pneumoniae subsp. pneumoniae KP5-1 blaLEN gene for class A beta-lactamase LEN-16	complete CDS
NG_049272.1	cluster_48	3	145	205	-1000	NG_049272.1 Klebsiella pneumoniae blaLEN gene for class A beta-lactamase LEN-18	complete CDS
NG_049273.1	cluster_48	3	145	205	-1000	NG_049273.1 Klebsiella pneumoniae blaLEN gene for class A beta-lactamase LEN-19	complete CDS
NG_049275.1	cluster_48	3	145	205	-1000	NG_049275.1 Klebsiella pneumoniae blaLEN gene for class A beta-lactamase LEN-20	complete CDS
NG_049279.1	cluster_48	3	145	205	-1000	NG_049279.1 Klebsiella pneumoniae blaLEN gene for class A beta-lactamase LEN-24	complete CDS
NG_049277.1	cluster_48	3	145	205	-1000	NG_049277.1 Klebsiella pneumoniae blaLEN gene for class A beta-lactamase LEN-22	complete CDS
NG_050776.1	cluster_48	3	145	205	-1000	NG_050776.1 Klebsiella pneumoniae k913 blaLEN gene for class A beta-lactamase LEN-11	complete CDS
NG_049280.1	cluster_48	3	145	205	-1000	NG_049280.1 Klebsiella pneumoniae 172 blaLEN gene for class A beta-lactamase LEN-25	complete CDS
NG_050777.1	cluster_48	3	145	205	-1000	NG_050777.1 Klebsiella variicola At-22 blaLEN gene for class A beta-lactamase LEN-13	complete CDS
NG_050779.1	cluster_48	3	145	205	-1000	NG_050779.1 Klebsiella variicola 8917 blaLEN gene for class A beta-lactamase LEN-8	complete CDS
NG_050780.1	cluster_48	3	145	205	-1000	NG_050780.1 Klebsiella pneumoniae BIDMC 61 blaLEN gene for class A beta-lactamase LEN-9	complete CDS
NG_050778.1	cluster_48	3	145	205	-1000	NG_050778.1 Klebsiella variicola blaLEN gene for class A beta-lactamase LEN-7	complete CDS
NG_049274.1	cluster_48	3	145	205	-1000	NG_049274.1 Klebsiella pneumoniae blaLEN gene for class A beta-lactamase LEN-2	complete CDS
NG_049276.1	cluster_48	3	145	205	-1000	NG_049276.1 Klebsiella pneumoniae blaLEN gene for class A beta-lactamase LEN-21	complete CDS
NG_049382.1	cluster_47_49	3	451	565	-1000	NG_049382.1 Klebsiella pneumoniae blaOKP gene for class A broad-spectrum beta-lactamase OKP-B-6	complete CDS
NG_049384.1	cluster_47_49	3	451	565	-1000	NG_049384.1 Klebsiella pneumoniae SB2001 blaOKP gene for class A broad-spectrum beta-lactamase OKP-B-8	complete CDS
NG_049370.1	cluster_47_49	3	451	565	-1000	NG_049370.1 Klebsiella pneumoniae SB30 blaOKP gene for class A broad-spectrum beta-lactamase OKP-B-1	complete CDS
NG_049377.1	cluster_47_49	3	451	565	-1000	NG_049377.1 Klebsiella pneumoniae SB613 blaOKP gene for class A broad-spectrum beta-lactamase OKP-B-2	complete CDS
NG_049372.1	cluster_47_49	3	451	565	-1000	NG_049372.1 Klebsiella pneumoniae SB2728 blaOKP gene for class A broad-spectrum beta-lactamase OKP-B-11	complete CDS
NG_049381.1	cluster_47_49	3	451	565	-1000	NG_049381.1 Klebsiella pneumoniae blaOKP gene for class A broad-spectrum beta-lactamase OKP-B-5	complete CDS
NG_049375.1	cluster_47_49	3	451	565	-1000	NG_049375.1 Klebsiella pneumoniae blaOKP gene for class A broad-spectrum beta-lactamase OKP-B-18	complete CDS
NG_049374.1	cluster_47_49	3	451	565	-1000	NG_049374.1 Klebsiella pneumoniae blaOKP gene for class A broad-spectrum beta-lactamase OKP-B-17	complete CDS
NG_049380.1	cluster_47_49	3	451	565	-1000	NG_049380.1 Klebsiella pneumoniae SB658 blaOKP gene for class A broad-spectrum beta-lactamase OKP-B-4	complete CDS
NG_049371.1	cluster_47_49	3	451	565	-1000	NG_049371.1 Klebsiella pneumoniae SB2727 blaOKP gene for class A broad-spectrum beta-lactamase OKP-B-10	complete CDS
NG_049373.1	cluster_47_49	3	451	565	-1000	NG_049373.1 Klebsiella pneumoniae kp622 blaOKP gene for class A broad-spectrum beta-lactamase OKP-B-13	complete CDS
NG_049385.1	cluster_47_49	3	451	565	-1000	NG_049385.1 Klebsiella pneumoniae SB2691 blaOKP gene for class A broad-spectrum beta-lactamase OKP-B-9	complete CDS
NG_049383.1	cluster_47_49	3	451	565	-1000	NG_049383.1 Klebsiella pneumoniae SB1996 blaOKP gene for class A broad-spectrum beta-lactamase OKP-B-7	complete CDS
NG_050606.1	cluster_47_49	3	451	565	-1000	NG_050606.1 Klebsiella quasipneumoniae subsp. similipneumoniae MGH 44 blaOKP gene for class A broad-spectrum beta-lactamase OKP-B-23	complete CDS
NG_049379.1	cluster_47_49	3	451	565	-1000	NG_049379.1 Klebsiella pneumoniae SB620 blaOKP gene for class A broad-spectrum beta-lactamase OKP-B-3	complete CDS
NG_049376.1	cluster_47_49	3	451	565	-1000	NG_049376.1 Klebsiella pneumoniae blaOKP gene for class A broad-spectrum beta-lactamase OKP-B-19	complete CDS
NG_047528.1	cluster_47_49	3	451	565	-1000	NG_047528.1 Klebsiella pneumoniae blaOKP gene for OKP-B family class A broad-spectrum beta-lactamase	complete CDS
NG_049378.1	cluster_47_49	3	451	565	-1000	NG_049378.1 Klebsiella pneumoniae blaOKP gene for class A broad-spectrum beta-lactamase OKP-B-20	complete CDS
NG_049356.1	cluster_47_49	3	451	565	-1000	NG_049356.1 Klebsiella pneumoniae blaOKP gene for class A broad-spectrum beta-lactamase OKP-A-12	complete CDS
NG_049355.1	cluster_47_49	3	451	565	-1000	NG_049355.1 Klebsiella pneumoniae blaOKP gene for class A broad-spectrum beta-lactamase OKP-A-11	complete CDS
NG_049360.1	cluster_47_49	3	451	565	-1000	NG_049360.1 Klebsiella pneumoniae ws-2g blaOKP gene for class A broad-spectrum beta-lactamase OKP-A-16	complete CDS
NG_049367.1	cluster_47_49	3	451	565	-1000	NG_049367.1 Klebsiella pneumoniae SB250 blaOKP gene for class A broad-spectrum beta-lactamase OKP-A-7	complete CDS
NG_049366.1	cluster_47_49	3	451	565	-1000	NG_049366.1 Klebsiella pneumoniae SB233 blaOKP gene for class A broad-spectrum beta-lactamase OKP-A-6	complete CDS
NG_049365.1	cluster_47_49	3	451	565	-1000	NG_049365.1 Klebsiella pneumoniae SB98 blaOKP gene for class A broad-spectrum beta-lactamase OKP-A-5	complete CDS
NG_049361.1	cluster_47_49	3	451	565	-1000	NG_049361.1 Klebsiella pneumoniae UCICRE 14 blaOKP gene for class A broad-spectrum beta-lactamase OKP-A-17	complete CDS
NG_049354.1	cluster_47_49	3	451	565	-1000	NG_049354.1 Klebsiella pneumoniae SB664 blaOKP gene for class A broad-spectrum beta-lactamase OKP-A-10	complete CDS
NG_049363.1	cluster_47_49	3	451	565	-1000	NG_049363.1 Klebsiella quasipneumoniae subsp. quasipneumoniae 01A030 blaOKP gene for class A broad-spectrum beta-lactamase OKP-A-3	complete CDS
NG_049369.1	cluster_47_49	3	451	565	-1000	NG_049369.1 Klebsiella pneumoniae SB255 blaOKP gene for class A broad-spectrum beta-lactamase OKP-A-9	complete CDS
NG_049359.1	cluster_47_49	3	451	565	-1000	NG_049359.1 Klebsiella pneumoniae s1L(4) blaOKP gene for class A broad-spectrum beta-lactamase OKP-A-15	complete CDS
NG_049357.1	cluster_47_49	3	451	565	-1000	NG_049357.1 Klebsiella pneumoniae blaOKP gene for class A broad-spectrum beta-lactamase OKP-A-13	complete CDS
NG_049358.1	cluster_47_49	3	451	565	-1000	NG_049358.1 Klebsiella pneumoniae blaOKP gene for class A broad-spectrum beta-lactamase OKP-A-14	complete CDS
NG_049353.1	cluster_47_49	3	451	565	-1000	NG_049353.1 Klebsiella pneumoniae SB18 blaOKP gene for class A broad-spectrum beta-lactamase OKP-A-1	complete CDS
NG_049368.1	cluster_47_49	3	451	565	-1000	NG_049368.1 Klebsiella pneumoniae SB254 blaOKP gene for class A broad-spectrum beta-lactamase OKP-A-8	complete CDS
NG_049362.1	cluster_47_49	3	451	565	-1000	NG_049362.1 Klebsiella pneumoniae SB59 blaOKP gene for class A broad-spectrum beta-lactamase OKP-A-2	complete CDS
NG_049364.1	cluster_47_49	3	451	565	-1000	NG_049364.1 Klebsiella pneumoniae SB61 blaOKP gene for class A broad-spectrum beta-lactamase OKP-A-4	complete CDS
NG_049730.1	cluster_4	1	289	349	-1000	NG_049730.1 Ralstonia mannitolilytica MRY14-0246 blaOXA gene for OXA-60 family carbapenem-hydrolyzing class D beta-lactamase OXA-444	complete CDS
NG_050309.1	cluster_50	2	32	92	-1000	NG_050309.1 Raoultella terrigena ATCC 33257 blaTER gene for class A beta-lactamase TER-1	complete CDS
NG_050310.1	cluster_50	2	32	92	-1000	NG_050310.1 Raoultella terrigena SB2796 blaTER gene for class A beta-lactamase TER-2	complete CDS
NG_049391.1	cluster_51	1	294	354	-1000	NG_049391.1 Raoultella ornithinolytica 50-4 blaORN gene for class A beta-lactamase ORN-6	complete CDS
NG_049388.1	cluster_51	1	294	354	-1000	NG_049388.1 Raoultella ornithinolytica 117-3 blaORN gene for class A beta-lactamase ORN-3	complete CDS
NG_049390.1	cluster_51	1	294	354	-1000	NG_049390.1 Raoultella ornithinolytica 111-1 blaORN gene for class A beta-lactamase ORN-5	complete CDS
NG_049389.1	cluster_51	1	294	354	-1000	NG_049389.1 Raoultella ornithinolytica 129-1 blaORN gene for class A beta-lactamase ORN-4	complete CDS
NG_049386.1	cluster_51	1	294	354	-1000	NG_049386.1 Raoultella ornithinolytica ATCC 31898 blaORN gene for class A broad-spectrum beta-lactamase ORN-1	complete CDS
NG_049387.1	cluster_51	1	294	354	-1000	NG_049387.1 Raoultella ornithinolytica 107-1 blaORN gene for class A beta-lactamase ORN-2	complete CDS
NG_049971.1	cluster_51	1	294	354	-1000	NG_049971.1 Raoultella planticola 28-1 blaPLA gene for class A beta-lactamase PLA-3	complete CDS
NG_049970.1	cluster_51	1	294	354	-1000	NG_049970.1 Raoultella planticola BM85.01.092 blaPLA gene for class A beta-lactamase PLA-2a	complete CDS
NG_049969.1	cluster_51	1	294	354	-1000	NG_049969.1 Raoultella planticola ATCC 33531 blaPLA gene for class A broad-spectrum beta-lactamase PLA-1	complete CDS
NG_049972.1	cluster_51	1	294	354	-1000	NG_049972.1 Raoultella planticola SB2787 blaPLA gene for class A beta-lactamase PLA-6	complete CDS
NG_049142.1	cluster_52	1	302	362	-1000	NG_049142.1 Citrobacter gillenii blaGIL gene for class A broad-spectrum beta-lactamase GIL-1	complete CDS
NG_054671.1	cluster_53	3	353	413	-1000	NG_054671.1 Serratia rubidaea CIP103234 blaRUB gene for class A broad-spectrum beta-lactamase RUB-1	complete CDS
NG_049291.1	cluster_54	1	449	512	-1000	NG_049291.1 Citrobacter koseri Bom blaCKO gene for MAL/CKO family class A beta-lactamase MAL-2	complete CDS
NG_048763.1	cluster_54	1	449	512	-1000	NG_048763.1 Citrobacter koseri CK4 blaCKO gene for MAL/CKO family class A beta-lactamase CKO-1	complete CDS
NG_049290.1	cluster_54	1	449	512	-1000	NG_049290.1 Citrobacter koseri Van blaCKO gene for MAL/CKO family class A beta-lactamase MAL-1	complete CDS
NG_048688.1	cluster_55	2	324	384	-1000	NG_048688.1 Aeromonas hydrophila VL7711 blaAER gene for carbenicillin-hydrolyzing class A beta-lactamase AER-1	complete CDS
NG_047483.1	cluster_56	1	42	102	-1000	NG_047483.1 Pseudomonas aeruginosa Ps142 Rms149 bla gene for class A beta-lactamase	complete CDS
NG_049087.1	cluster_57	2	309	369	-1000	NG_049087.1 Erwinia persicina blaERP gene for class A extended-spectrum beta-lactamase ERP-1	complete CDS
NG_049283.1	cluster_58	1	26	86	-1000	NG_049283.1 uncultured bacterium blaLRG gene for class A extended-spectrum beta-lactamase LRG-1	complete CDS
NG_049241.1	cluster_59	2	225	285	-1000	NG_049241.1 Kluyvera cryocrescens CIP 79.54 blaKLUC gene for class A extended-spectrum beta-lactamase KLUC-1	complete CDS
NG_049242.1	cluster_59	2	225	285	-1000	NG_049242.1 Enterobacter cloacae unnamed blaKLUC gene for class A extended-spectrum beta-lactamase KLUC-2	complete CDS
NG_051737.1	cluster_60	3	378	438	-1000	NG_051737.1 Escherichia coli Ugd59 blaCTX-M gene for class A extended-spectrum beta-lactamase CTX-M-138	complete CDS
NG_049012.1	cluster_60	3	378	438	-1000	NG_049012.1 Salmonella enterica subsp. enterica serovar Typhimurium blaCTX-M gene for class A extended-spectrum beta-lactamase CTX-M-61	complete CDS
NG_049008.1	cluster_60	3	378	438	-1000	NG_049008.1 Escherichia coli blaCTX-M gene for class A extended-spectrum beta-lactamase CTX-M-58	complete CDS
NG_048986.1	cluster_60	3	378	438	-1000	NG_048986.1 Escherichia coli pHSG-1 blaCTX-M gene for class A extended-spectrum beta-lactamase CTX-M-36	complete CDS
NG_048982.1	cluster_60	3	378	438	-1000	NG_048982.1 Escherichia coli pMC-2 blaCTX-M gene for class A extended-spectrum beta-lactamase CTX-M-32	complete CDS
NG_048960.1	cluster_60	3	378	438	-1000	NG_048960.1 Escherichia coli 1048408 blaCTX-M gene for class A extended-spectrum beta-lactamase CTX-M-175	complete CDS
NG_048951.1	cluster_60	3	378	438	-1000	NG_048951.1 Escherichia coli blaCTX-M gene for class A extended-spectrum beta-lactamase CTX-M-166	complete CDS
NG_048897.1	cluster_60	3	378	438	-1000	NG_048897.1 Escherichia coli GRI-1 pMVP-3 blaCTX-M gene for class A extended-spectrum beta-lactamase CTX-M-1	complete CDS
NG_048942.1	cluster_60	3	378	438	-1000	NG_048942.1 Escherichia coli LB298645 blaCTX-M gene for class A extended-spectrum beta-lactamase CTX-M-158	complete CDS
NG_048972.1	cluster_60	3	378	438	-1000	NG_048972.1 Escherichia coli 164 blaCTX-M gene for class A extended-spectrum beta-lactamase CTX-M-23	complete CDS
NG_048962.1	cluster_60	3	378	438	-1000	NG_048962.1 Enterobacter cloacae 1227848 blaCTX-M gene for class A extended-spectrum beta-lactamase CTX-M-177	complete CDS
NG_048911.1	cluster_60	3	378	438	-1000	NG_048911.1 Proteus mirabilis K-27 unknown blaCTX-M gene for class A extended-spectrum beta-lactamase CTX-M-116	complete CDS
NG_049033.1	cluster_60	3	378	438	-1000	NG_049033.1 Klebsiella pneumoniae 516 blaCTX-M gene for class A extended-spectrum beta-lactamase CTX-M-80	complete CDS
NG_048926.1	cluster_60	3	378	438	-1000	NG_048926.1 Proteus mirabilis K-28 unnamed blaCTX-M gene for class A extended-spectrum beta-lactamase CTX-M-136	complete CDS
NG_049003.1	cluster_60	3	378	438	-1000	NG_049003.1 Klebsiella pneumoniae unnamed blaCTX-M gene for class A extended-spectrum beta-lactamase CTX-M-52	complete CDS
NG_048947.1	cluster_60	3	378	438	-1000	NG_048947.1 Klebsiella oxytoca 1125476 blaCTX-M gene for class A extended-spectrum beta-lactamase CTX-M-162	complete CDS
NG_048948.1	cluster_60	3	378	438	-1000	NG_048948.1 Escherichia coli 1125509 blaCTX-M gene for class A extended-spectrum beta-lactamase CTX-M-163	complete CDS
NG_049024.1	cluster_60	3	378	438	-1000	NG_049024.1 Klebsiella pneumoniae Kpn308 pKP308 blaCTX-M gene for class A extended-spectrum beta-lactamase CTX-M-72	complete CDS
NG_049017.1	cluster_60	3	378	438	-1000	NG_049017.1 Proteus mirabilis PM341/03 pPM341/03 blaCTX-M gene for class A extended-spectrum beta-lactamase CTX-M-66	complete CDS
NG_049005.1	cluster_60	3	378	438	-1000	NG_049005.1 Klebsiella pneumoniae BD04K19 blaCTX-M gene for class A extended-spectrum beta-lactamase CTX-M-54	complete CDS
NG_048993.1	cluster_60	3	378	438	-1000	NG_048993.1 Escherichia coli pCTX-M42 blaCTX-M gene for class A extended-spectrum beta-lactamase CTX-M-42	complete CDS
NG_048971.1	cluster_60	3	378	438	-1000	NG_048971.1 Klebsiella pneumoniae blaCTX-M gene for class A extended-spectrum beta-lactamase CTX-M-22	complete CDS
NG_048952.1	cluster_60	3	378	438	-1000	NG_048952.1 Proteus mirabilis 803693 blaCTX-M gene for class A extended-spectrum beta-lactamase CTX-M-167	complete CDS
NG_048979.1	cluster_60	3	378	438	-1000	NG_048979.1 Citrobacter freundii CLSiS 2526/96 blaCTX-M gene for class A extended-spectrum beta-lactamase CTX-M-3	complete CDS
NG_049050.1	cluster_60	3	378	438	-1000	NG_049050.1 Klebsiella pneumoniae kpn293235 blaCTX-M gene for class A extended-spectrum beta-lactamase CTX-M-96	complete CDS
NG_048913.1	cluster_60	3	378	438	-1000	NG_048913.1 Klebsiella pneumoniae blaCTX-M gene for class A extended-spectrum beta-lactamase CTX-M-12	complete CDS
NG_049011.1	cluster_60	3	378	438	-1000	NG_049011.1 Klebsiella pneumoniae blaCTX-M gene for class A extended-spectrum beta-lactamase CTX-M-60	complete CDS
NG_048954.1	cluster_60	3	378	438	-1000	NG_048954.1 Escherichia coli I-1753 blaCTX-M gene for class A extended-spectrum beta-lactamase CTX-M-169	complete CDS
NG_049013.1	cluster_60	3	378	438	-1000	NG_049013.1 Klebsiella pneumoniae pJIE137 blaCTX-M gene for class A extended-spectrum beta-lactamase CTX-M-62	complete CDS
NG_048980.1	cluster_60	3	378	438	-1000	NG_048980.1 Citrobacter freundii pCTX-M30 blaCTX-M gene for class A extended-spectrum beta-lactamase CTX-M-30	complete CDS
NG_048978.1	cluster_60	3	378	438	-1000	NG_048978.1 Escherichia coli blaCTX-M gene for class A extended-spectrum beta-lactamase CTX-M-29	complete CDS
NG_048936.1	cluster_60	3	378	438	-1000	NG_048936.1 Escherichia coli CNR312 blaCTX-M gene for class A extended-spectrum beta-lactamase CTX-M-150	complete CDS
NG_048939.1	cluster_60	3	378	438	-1000	NG_048939.1 Klebsiella pneumoniae KV15 blaCTX-M gene for class A extended-spectrum beta-lactamase CTX-M-155	complete CDS
NG_048977.1	cluster_60	3	378	438	-1000	NG_048977.1 Escherichia coli TN03 blaCTX-M gene for class A extended-spectrum beta-lactamase CTX-M-28	complete CDS
NG_054686.1	cluster_60	3	378	438	-1000	NG_054686.1 Klebsiella pneumoniae 1481214 blaCTX-M gene for class A extended-spectrum beta-lactamase CTX-M-197	complete CDS
NG_052900.1	cluster_60	3	378	438	-1000	NG_052900.1 Escherichia coli 1488959 blaCTX-M gene for class A extended-spectrum beta-lactamase CTX-M-194	complete CDS
NG_052899.1	cluster_60	3	378	438	-1000	NG_052899.1 Escherichia coli 1435380 blaCTX-M gene for class A extended-spectrum beta-lactamase CTX-M-193	complete CDS
NG_051468.1	cluster_60	3	378	438	-1000	NG_051468.1 Escherichia coli 234 blaCTX-M gene for class A extended-spectrum beta-lactamase CTX-M-189	complete CDS
NG_051467.1	cluster_60	3	378	438	-1000	NG_051467.1 Escherichia coli N16-01249 blaCTX-M gene for class A extended-spectrum beta-lactamase CTX-M-188	complete CDS
NG_051165.1	cluster_60	3	378	438	-1000	NG_051165.1 Escherichia coli 1242609 blaCTX-M gene for CTX-M family class A extended-spectrum beta-lactamase CTX-M-186	complete CDS
NG_050813.1	cluster_60	3	378	438	-1000	NG_050813.1 Escherichia coli 1220265 blaCTX-M gene for CTX-M family class A extended-spectrum beta-lactamase CTX-M-184	complete CDS
NG_050812.1	cluster_60	3	378	438	-1000	NG_050812.1 Klebsiella pneumoniae 1214694 blaCTX-M gene for CTX-M family class A extended-spectrum beta-lactamase CTX-M-183	complete CDS
NG_049041.2	cluster_60	3	378	438	-1000	NG_049041.2 Salmonella enterica subsp. enterica serovar Infantis 120_CTX blaCTX-M gene for class A extended-spectrum beta-lactamase CTX-M-88	complete CDS
NG_049035.1	cluster_60	3	378	438	-1000	NG_049035.1 Escherichia coli E7 blaCTX-M gene for class A extended-spectrum beta-lactamase CTX-M-82	complete CDS
NG_049023.1	cluster_60	3	378	438	-1000	NG_049023.1 Klebsiella pneumoniae AH24-270 pAH24-270 blaCTX-M gene for class A extended-spectrum beta-lactamase CTX-M-71	complete CDS
NG_048983.1	cluster_60	3	378	438	-1000	NG_048983.1 Escherichia coli pGR2439 blaCTX-M gene for class A extended-spectrum beta-lactamase CTX-M-33	complete CDS
NG_048966.1	cluster_60	3	378	438	-1000	NG_048966.1 Escherichia coli 1208523 blaCTX-M gene for class A extended-spectrum beta-lactamase CTX-M-182	complete CDS
NG_048965.1	cluster_60	3	378	438	-1000	NG_048965.1 Escherichia coli 1216538 blaCTX-M gene for class A extended-spectrum beta-lactamase CTX-M-181	complete CDS
NG_048964.1	cluster_60	3	378	438	-1000	NG_048964.1 Escherichia coli 1207324 blaCTX-M gene for class A extended-spectrum beta-lactamase CTX-M-180	complete CDS
NG_048961.1	cluster_60	3	378	438	-1000	NG_048961.1 Klebsiella pneumoniae 1098378 blaCTX-M gene for class A extended-spectrum beta-lactamase CTX-M-176	complete CDS
NG_048958.1	cluster_60	3	378	438	-1000	NG_048958.1 Klebsiella pneumoniae 1274555 blaCTX-M gene for class A extended-spectrum beta-lactamase CTX-M-173	complete CDS
NG_048957.1	cluster_60	3	378	438	-1000	NG_048957.1 Escherichia coli blaCTX-M gene for class A extended-spectrum beta-lactamase CTX-M-172	complete CDS
NG_048956.1	cluster_60	3	378	438	-1000	NG_048956.1 Escherichia coli 1126619 unnamed blaCTX-M gene for class A extended-spectrum beta-lactamase CTX-M-170	complete CDS
NG_048941.1	cluster_60	3	378	438	-1000	NG_048941.1 Klebsiella pneumoniae KK20 blaCTX-M gene for class A extended-spectrum beta-lactamase CTX-M-157	complete CDS
NG_048940.1	cluster_60	3	378	438	-1000	NG_048940.1 Klebsiella pneumoniae KK08 blaCTX-M gene for class A extended-spectrum beta-lactamase CTX-M-156	complete CDS
NG_048931.1	cluster_60	3	378	438	-1000	NG_048931.1 Escherichia coli 63 blaCTX-M gene for class A extended-spectrum beta-lactamase CTX-M-142	complete CDS
NG_048928.1	cluster_60	3	378	438	-1000	NG_048928.1 Escherichia coli BLSE2012CF1 blaCTX-M gene for class A extended-spectrum beta-lactamase CTX-M-139	complete CDS
NG_048912.1	cluster_60	3	378	438	-1000	NG_048912.1 Escherichia coli RD142 unnamed blaCTX-M gene for class A extended-spectrum beta-lactamase CTX-M-117	complete CDS
NG_048902.1	cluster_60	3	378	438	-1000	NG_048902.1 Escherichia coli 45.01 blaCTX-M gene for class A extended-spectrum beta-lactamase CTX-M-103	complete CDS
NG_048900.1	cluster_60	3	378	438	-1000	NG_048900.1 Escherichia coli EP08 blaCTX-M gene for class A extended-spectrum beta-lactamase CTX-M-101	complete CDS
NG_048935.1	cluster_60	3	378	438	-1000	NG_048935.1 Escherichia coli blaCTX-M gene for class A extended-spectrum beta-lactamase CTX-M-15	complete CDS
NG_049020.1	cluster_60	3	378	438	-1000	NG_049020.1 Escherichia coli Hu-2 blaCTX-M gene for class A extended-spectrum beta-lactamase CTX-M-69	complete CDS
NG_049031.1	cluster_60	3	378	438	-1000	NG_049031.1 Escherichia coli T24 blaCTX-M gene for class A extended-spectrum beta-lactamase CTX-M-79	complete CDS
NG_051509.1	cluster_60	3	378	438	-1000	NG_051509.1 Escherichia coli HS37 blaCTX-M gene for class A extended-spectrum beta-lactamase CTX-M-190	complete CDS
NG_048963.1	cluster_60	3	378	438	-1000	NG_048963.1 Escherichia coli 1277206 blaCTX-M gene for class A extended-spectrum beta-lactamase CTX-M-179	complete CDS
NG_048949.1	cluster_60	3	378	438	-1000	NG_048949.1 Proteus mirabilis 1121852 blaCTX-M gene for class A extended-spectrum beta-lactamase CTX-M-164	complete CDS
NG_048932.1	cluster_60	3	378	438	-1000	NG_048932.1 Escherichia coli SZC10 pHNSZC10 blaCTX-M gene for class A extended-spectrum beta-lactamase CTX-M-144	complete CDS
NG_048909.1	cluster_60	3	378	438	-1000	NG_048909.1 Providencia rettgeri PS022 blaCTX-M gene for class A extended-spectrum beta-lactamase CTX-M-114	complete CDS
NG_049006.1	cluster_60	3	378	438	-1000	NG_049006.1 Salmonella enterica subsp. enterica serovar Typhimurium blaCTX-M gene for class A extended-spectrum beta-lactamase CTX-M-55	complete CDS
NG_049019.1	cluster_60	3	378	438	-1000	NG_049019.1 Klebsiella sp. ARS06-441 blaCTX-M gene for class A extended-spectrum beta-lactamase CTX-M-68	complete CDS
NG_048987.1	cluster_60	3	378	438	-1000	NG_048987.1 Enterobacter cloacae pCTX-M-37 blaCTX-M gene for class A extended-spectrum beta-lactamase CTX-M-37	complete CDS
NG_049004.1	cluster_60	3	378	438	-1000	NG_049004.1 Salmonella enterica subsp. enterica serovar Westhampton 05-686 pWES-1 blaCTX-M gene for class A extended-spectrum beta-lactamase CTX-M-53	complete CDS
NG_048898.1	cluster_60	3	378	438	-1000	NG_048898.1 Klebsiella pneumoniae Kp4aC pRYCE21 blaCTX-M gene for class A extended-spectrum beta-lactamase CTX-M-10	complete CDS
NG_048984.1	cluster_60	3	378	438	-1000	NG_048984.1 Escherichia coli blaCTX-M gene for class A extended-spectrum beta-lactamase CTX-M-34	complete CDS
NG_049015.1	cluster_61_64	3	362	477	-1000	NG_049015.1 Shigella sonnei UIH-1 pfmcSS blaCTX-M gene for class A extended-spectrum beta-lactamase CTX-M-64	complete CDS
NG_054961.1	cluster_61_64	3	362	477	-1000	NG_054961.1 Escherichia coli ZE36 blaCTX-M gene for class A extended-spectrum beta-lactamase CTX-M-199	complete CDS
NG_048916.1	cluster_61_64	3	362	477	-1000	NG_048916.1 Escherichia coli FKP358 pFKP358 blaCTX-M gene for class A extended-spectrum beta-lactamase CTX-M-123	complete CDS
NG_048924.1	cluster_61_64	3	362	477	-1000	NG_048924.1 Escherichia coli FC7207 blaCTX-M gene for class A extended-spectrum beta-lactamase CTX-M-132	complete CDS
NG_049026.1	cluster_62	3	417	477	-1000	NG_049026.1 Enterobacter cloacae JF216 blaCTX-M gene for class A extended-spectrum beta-lactamase CTX-M-74	complete CDS
NG_049027.1	cluster_62	3	417	477	-1000	NG_049027.1 Providencia stuartii JF29 blaCTX-M gene for class A extended-spectrum beta-lactamase CTX-M-75	complete CDS
NG_049000.1	cluster_63	3	182	276	-1000	NG_049000.1 Salmonella enterica subsp. enterica serovar Typhimurium blaCTX-M gene for class A extended-spectrum beta-lactamase CTX-M-5	complete CDS
NG_049028.1	cluster_63	3	182	276	-1000	NG_049028.1 Kluyvera ascorbata blaCTX-M gene for class A extended-spectrum beta-lactamase CTX-M-76	complete CDS
NG_049049.1	cluster_63	3	182	276	-1000	NG_049049.1 Kluyvera ascorbata blaCTX-M gene for class A extended-spectrum beta-lactamase CTX-M-95	complete CDS
NG_049029.1	cluster_63	3	182	276	-1000	NG_049029.1 Kluyvera ascorbata blaCTX-M gene for class A extended-spectrum beta-lactamase CTX-M-77	complete CDS
NG_048910.1	cluster_63	3	182	276	-1000	NG_048910.1 Acinetobacter baumannii B-5 IncA/C blaCTX-M gene for class A extended-spectrum beta-lactamase CTX-M-115	complete CDS
NG_048917.1	cluster_63	3	182	276	-1000	NG_048917.1 Escherichia coli P1pale blaCTX-M gene for class A extended-spectrum beta-lactamase CTX-M-124	complete CDS
NG_048950.1	cluster_63	3	182	276	-1000	NG_048950.1 Klebsiella pneumoniae 1078072 blaCTX-M gene for class A extended-spectrum beta-lactamase CTX-M-165	complete CDS
NG_051164.1	cluster_63	3	182	276	-1000	NG_051164.1 Proteus mirabilis 1133351 blaCTX-M gene for class A extended-spectrum beta-lactamase CTX-M-171	complete CDS
NG_049051.1	cluster_63	3	182	276	-1000	NG_049051.1 Escherichia coli B275 blaCTX-M gene for class A extended-spectrum beta-lactamase CTX-M-97	complete CDS
NG_049046.1	cluster_63	3	182	276	-1000	NG_049046.1 Escherichia coli E39 blaCTX-M gene for class A extended-spectrum beta-lactamase CTX-M-92	complete CDS
NG_049009.1	cluster_63	3	182	276	-1000	NG_049009.1 Klebsiella pneumoniae blaCTX-M gene for class A extended-spectrum beta-lactamase CTX-M-59	complete CDS
NG_049007.1	cluster_63	3	182	276	-1000	NG_049007.1 Escherichia coli blaCTX-M gene for class A extended-spectrum beta-lactamase CTX-M-56	complete CDS
NG_048995.1	cluster_63	3	182	276	-1000	NG_048995.1 Escherichia coli TUH12191 blaCTX-M gene for class A extended-spectrum beta-lactamase CTX-M-44	complete CDS
NG_048994.1	cluster_63	3	182	276	-1000	NG_048994.1 Acinetobacter baumannii blaCTX-M gene for class A extended-spectrum beta-lactamase CTX-M-43	complete CDS
NG_048985.1	cluster_63	3	182	276	-1000	NG_048985.1 Klebsiella pneumoniae blaCTX-M gene for class A extended-spectrum beta-lactamase CTX-M-35	complete CDS
NG_048981.1	cluster_63	3	182	276	-1000	NG_048981.1 Providencia sp. 4440 blaCTX-M gene for class A extended-spectrum beta-lactamase CTX-M-31	complete CDS
NG_048969.1	cluster_63	3	182	276	-1000	NG_048969.1 Proteus mirabilis TLR blaCTX-M gene for class A extended-spectrum beta-lactamase CTX-M-20	complete CDS
NG_048930.1	cluster_63	3	182	276	-1000	NG_048930.1 Klebsiella pneumoniae 360356 blaCTX-M gene for class A extended-spectrum beta-lactamase CTX-M-141	complete CDS
NG_048923.1	cluster_63	3	182	276	-1000	NG_048923.1 Providencia rettgeri 309/05 blaCTX-M gene for class A extended-spectrum beta-lactamase CTX-M-131	complete CDS
NG_048968.1	cluster_63	3	182	276	-1000	NG_048968.1 Salmonella enterica subsp. enterica serovar Typhimurium CAS-5 pMVP-4 blaCTX-M gene for class A extended-spectrum beta-lactamase CTX-M-2	complete CDS
NG_049010.1	cluster_63	3	182	276	-1000	NG_049010.1 Salmonella enterica subsp. enterica serovar Typhimurium pAS30 blaCTX-M gene for class A extended-spectrum beta-lactamase CTX-M-6	complete CDS
NG_048990.1	cluster_63	3	182	276	-1000	NG_048990.1 Salmonella enterica subsp. enterica serovar Typhimurium pMSL blaCTX-M gene for class A extended-spectrum beta-lactamase CTX-M-4	complete CDS
NG_049021.1	cluster_63	3	182	276	-1000	NG_049021.1 Salmonella enterica subsp. enterica serovar Typhimurium pAS31 blaCTX-M gene for class A extended-spectrum beta-lactamase CTX-M-7	complete CDS
NG_048927.1	cluster_61_64	3	362	477	-1000	NG_048927.1 Escherichia coli i3-94 blaCTX-M gene for class A extended-spectrum beta-lactamase CTX-M-137	complete CDS
NG_048970.1	cluster_61_64	3	362	477	-1000	NG_048970.1 Escherichia coli TRA blaCTX-M gene for class A extended-spectrum beta-lactamase CTX-M-21	complete CDS
NG_048905.2	cluster_61_64	3	362	477	-1000	NG_048905.2 Shigella sp. SH165 blaCTX-M gene for class A extended-spectrum beta-lactamase CTX-M-110	complete CDS
NG_049002.1	cluster_61_64	3	362	477	-1000	NG_049002.1 Escherichia coli pMSP520 blaCTX-M gene for class A extended-spectrum beta-lactamase CTX-M-51	complete CDS
NG_048944.1	cluster_61_64	3	362	477	-1000	NG_048944.1 Escherichia coli blaCTX-M gene for class A extended-spectrum beta-lactamase CTX-M-16	complete CDS
NG_049043.1	cluster_61_64	3	362	477	-1000	NG_049043.1 Escherichia coli 785-D pMSP071 blaCTX-M gene for class A extended-spectrum beta-lactamase CTX-M-9	complete CDS
NG_048934.1	cluster_61_64	3	362	477	-1000	NG_048934.1 Escherichia coli Echg0 pHN112121 blaCTX-M gene for class A extended-spectrum beta-lactamase CTX-M-148	complete CDS
NG_049016.1	cluster_61_64	3	362	477	-1000	NG_049016.1 Escherichia coli blaCTX-M gene for class A extended-spectrum beta-lactamase CTX-M-65	complete CDS
NG_049040.1	cluster_61_64	3	362	477	-1000	NG_049040.1 Escherichia coli pKP168 blaCTX-M gene for class A extended-spectrum beta-lactamase CTX-M-87	complete CDS
NG_049044.1	cluster_61_64	3	362	477	-1000	NG_049044.1 Salmonella sp. YLD3 blaCTX-M gene for class A extended-spectrum beta-lactamase CTX-M-90	complete CDS
NG_049053.1	cluster_61_64	3	362	477	-1000	NG_049053.1 Klebsiella pneumoniae KpBjG2 blaCTX-M gene for class A extended-spectrum beta-lactamase CTX-M-99	complete CDS
NG_048933.1	cluster_61_64	3	362	477	-1000	NG_048933.1 Klebsiella pneumoniae IHMA 726949 blaCTX-M gene for class A extended-spectrum beta-lactamase CTX-M-147	complete CDS
NG_048967.1	cluster_61_64	3	362	477	-1000	NG_048967.1 Klebsiella pneumoniae blaCTX-M gene for class A extended-spectrum beta-lactamase CTX-M-19	complete CDS
NG_049052.1	cluster_61_64	3	362	477	-1000	NG_049052.1 Escherichia coli D27 blaCTX-M gene for class A extended-spectrum beta-lactamase CTX-M-98	complete CDS
NG_048901.1	cluster_61_64	3	362	477	-1000	NG_048901.1 Escherichia coli ECSB23 blaCTX-M gene for class A extended-spectrum beta-lactamase CTX-M-102	complete CDS
NG_048904.1	cluster_61_64	3	362	477	-1000	NG_048904.1 Escherichia coli RD125 pRD125 blaCTX-M gene for class A extended-spectrum beta-lactamase CTX-M-105	complete CDS
NG_052901.1	cluster_61_64	3	362	477	-1000	NG_052901.1 Escherichia coli 1435564 blaCTX-M gene for class A extended-spectrum beta-lactamase CTX-M-195	complete CDS
NG_049047.1	cluster_61_64	3	362	477	-1000	NG_049047.1 Escherichia coli Bre-1 pNBRE-1 blaCTX-M gene for class A extended-spectrum beta-lactamase CTX-M-93	complete CDS
NG_048959.1	cluster_61_64	3	362	477	-1000	NG_048959.1 Escherichia coli 569394 blaCTX-M gene for class A extended-spectrum beta-lactamase CTX-M-174	complete CDS
NG_048943.1	cluster_61_64	3	362	477	-1000	NG_048943.1 Klebsiella pneumoniae KP117 blaCTX-M gene for class A extended-spectrum beta-lactamase CTX-M-159	complete CDS
NG_048925.1	cluster_61_64	3	362	477	-1000	NG_048925.1 Escherichia coli 22658X blaCTX-M gene for class A extended-spectrum beta-lactamase CTX-M-134	complete CDS
NG_048920.1	cluster_61_64	3	362	477	-1000	NG_048920.1 Escherichia coli CBPC5 pHNZL1 blaCTX-M gene for class A extended-spectrum beta-lactamase CTX-M-129	complete CDS
NG_048914.1	cluster_61_64	3	362	477	-1000	NG_048914.1 Escherichia coli FKP165 pFKP165 blaCTX-M gene for class A extended-spectrum beta-lactamase CTX-M-121	complete CDS
NG_048976.1	cluster_61_64	3	362	477	-1000	NG_048976.1 Escherichia coli blaCTX-M gene for class A extended-spectrum beta-lactamase CTX-M-27	complete CDS
NG_052902.1	cluster_61_64	3	362	477	-1000	NG_052902.1 Escherichia coli 1443838 blaCTX-M gene for class A extended-spectrum beta-lactamase CTX-M-196	complete CDS
NG_048915.1	cluster_61_64	3	362	477	-1000	NG_048915.1 Escherichia coli PYMP36-1 pPYMP36-1 blaCTX-M gene for class A extended-spectrum beta-lactamase CTX-M-122	complete CDS
NG_048973.1	cluster_61_64	3	362	477	-1000	NG_048973.1 Klebsiella pneumoniae blaCTX-M gene for class A extended-spectrum beta-lactamase CTX-M-24	complete CDS
NG_049034.1	cluster_61_64	3	362	477	-1000	NG_049034.1 Klebsiella pneumoniae 1335 blaCTX-M gene for class A extended-spectrum beta-lactamase CTX-M-81	complete CDS
NG_048921.1	cluster_61_64	3	362	477	-1000	NG_048921.1 Klebsiella pneumoniae ACH17 pOZ175 blaCTX-M gene for class A extended-spectrum beta-lactamase CTX-M-13	complete CDS
NG_049025.1	cluster_61_64	3	362	477	-1000	NG_049025.1 Escherichia coli blaCTX-M gene for class A extended-spectrum beta-lactamase CTX-M-73	complete CDS
NG_048955.1	cluster_61_64	3	362	477	-1000	NG_048955.1 Klebsiella pneumoniae BM4493 pIP843 blaCTX-M gene for class A extended-spectrum beta-lactamase CTX-M-17	complete CDS
NG_048922.1	cluster_61_64	3	362	477	-1000	NG_048922.1 Escherichia coli YJCC4 pHNZL2 blaCTX-M gene for class A extended-spectrum beta-lactamase CTX-M-130	complete CDS
NG_048996.1	cluster_61_64	3	362	477	-1000	NG_048996.1 Klebsiella pneumoniae Kpn301 unnamed blaCTX-M gene for class A extended-spectrum beta-lactamase CTX-M-46	complete CDS
NG_048946.1	cluster_61_64	3	362	477	-1000	NG_048946.1 Escherichia coli 1124151 blaCTX-M gene for class A extended-spectrum beta-lactamase CTX-M-161	complete CDS
NG_048919.1	cluster_61_64	3	362	477	-1000	NG_048919.1 Escherichia coli KCH-ESBL-47 blaCTX-M gene for class A extended-spectrum beta-lactamase CTX-M-126	complete CDS
NG_048903.1	cluster_61_64	3	362	477	-1000	NG_048903.1 Escherichia coli CSB11 blaCTX-M gene for class A extended-spectrum beta-lactamase CTX-M-104	complete CDS
NG_048918.1	cluster_61_64	3	362	477	-1000	NG_048918.1 Enterobacter cloacae 08-175 pHS24 blaCTX-M gene for class A extended-spectrum beta-lactamase CTX-M-125	complete CDS
NG_054687.1	cluster_61_64	3	362	477	-1000	NG_054687.1 Escherichia coli 1418413 blaCTX-M gene for class A extended-spectrum beta-lactamase CTX-M-198	complete CDS
NG_049039.1	cluster_61_64	3	362	477	-1000	NG_049039.1 Salmonella enterica subsp. enterica serovar Agona S107 blaCTX-M gene for class A extended-spectrum beta-lactamase CTX-M-86	complete CDS
NG_049038.1	cluster_61_64	3	362	477	-1000	NG_049038.1 Salmonella enterica subsp. enterica serovar Albany S3502 blaCTX-M gene for class A extended-spectrum beta-lactamase CTX-M-85	complete CDS
NG_049037.1	cluster_61_64	3	362	477	-1000	NG_049037.1 Salmonella enterica subsp. enterica serovar Derby S1266 blaCTX-M gene for class A extended-spectrum beta-lactamase CTX-M-84	complete CDS
NG_049036.1	cluster_61_64	3	362	477	-1000	NG_049036.1 Salmonella enterica subsp. enterica serovar Derby S1253 blaCTX-M gene for class A extended-spectrum beta-lactamase CTX-M-83	complete CDS
NG_049018.1	cluster_61_64	3	362	477	-1000	NG_049018.1 Escherichia coli eco2865 unnamed blaCTX-M gene for class A extended-spectrum beta-lactamase CTX-M-67	complete CDS
NG_049001.1	cluster_61_64	3	362	477	-1000	NG_049001.1 Klebsiella pneumoniae Kpn52 unnamed blaCTX-M gene for class A extended-spectrum beta-lactamase CTX-M-50	complete CDS
NG_048999.1	cluster_61_64	3	362	477	-1000	NG_048999.1 Klebsiella pneumoniae Kpn247 unnamed blaCTX-M gene for class A extended-spectrum beta-lactamase CTX-M-49	complete CDS
NG_048998.1	cluster_61_64	3	362	477	-1000	NG_048998.1 Klebsiella pneumoniae Kpn9 unnamed blaCTX-M gene for class A extended-spectrum beta-lactamase CTX-M-48	complete CDS
NG_048997.1	cluster_61_64	3	362	477	-1000	NG_048997.1 Escherichia coli Eco182 unnamed blaCTX-M gene for class A extended-spectrum beta-lactamase CTX-M-47	complete CDS
NG_048988.1	cluster_61_64	3	362	477	-1000	NG_048988.1 Klebsiella pneumoniae kp462 blaCTX-M gene for class A extended-spectrum beta-lactamase CTX-M-38	complete CDS
NG_048953.1	cluster_61_64	3	362	477	-1000	NG_048953.1 Escherichia coli 900333 blaCTX-M gene for class A extended-spectrum beta-lactamase CTX-M-168	complete CDS
NG_048908.1	cluster_61_64	3	362	477	-1000	NG_048908.1 Shigella sp. SH284 blaCTX-M gene for class A extended-spectrum beta-lactamase CTX-M-113	complete CDS
NG_048907.1	cluster_61_64	3	362	477	-1000	NG_048907.1 Shigella sp. SH257 blaCTX-M gene for class A extended-spectrum beta-lactamase CTX-M-112	complete CDS
NG_048906.1	cluster_61_64	3	362	477	-1000	NG_048906.1 Shigella sp. SH202 blaCTX-M gene for class A extended-spectrum beta-lactamase CTX-M-111	complete CDS
NG_048929.1	cluster_61_64	3	362	477	-1000	NG_048929.1 Escherichia coli ACH13 pOZ174 blaCTX-M gene for class A extended-spectrum beta-lactamase CTX-M-14	complete CDS
NG_049032.1	cluster_65	3	359	477	-1000	NG_049032.1 Citrobacter amalonaticus Rio-2 pRio-2 blaCTX-M gene for class A extended-spectrum beta-lactamase CTX-M-8	complete CDS
NG_048991.1	cluster_65	3	359	477	-1000	NG_048991.1 Escherichia coli blaCTX-M gene for class A extended-spectrum beta-lactamase CTX-M-40	complete CDS
NG_049014.1	cluster_65	3	359	477	-1000	NG_049014.1 Klebsiella pneumoniae blaCTX-M gene for class A extended-spectrum beta-lactamase CTX-M-63	complete CDS
NG_049045.1	cluster_66	3	213	276	-25	NG_049045.1 Proteus mirabilis 08-126-6392 blaCTX-M gene for class A extended-spectrum beta-lactamase CTX-M-91	complete CDS
NG_048992.1	cluster_66	3	213	276	-25	NG_048992.1 Proteus mirabilis blaCTX-M gene for class A extended-spectrum beta-lactamase CTX-M-41	complete CDS
NG_048975.1	cluster_66	3	213	276	-25	NG_048975.1 Klebsiella pneumoniae blaCTX-M gene for class A extended-spectrum beta-lactamase CTX-M-26	complete CDS
NG_048989.1	cluster_66	3	213	276	-25	NG_048989.1 Escherichia coli blaCTX-M gene for class A extended-spectrum beta-lactamase CTX-M-39	complete CDS
NG_049048.1	cluster_66	3	213	276	-25	NG_049048.1 Escherichia coli 31MC1 blaCTX-M gene for class A extended-spectrum beta-lactamase CTX-M-94	complete CDS
NG_049042.1	cluster_66	3	213	276	-25	NG_049042.1 Proteus mirabilis 07-081-6721 blaCTX-M gene for class A extended-spectrum beta-lactamase CTX-M-89	complete CDS
NG_048945.1	cluster_66	3	213	276	-25	NG_048945.1 Proteus mirabilis 1111641 blaCTX-M gene for class A extended-spectrum beta-lactamase CTX-M-160	complete CDS
NG_048899.1	cluster_66	3	213	276	-25	NG_048899.1 Escherichia coli NMI:5115/09 pCTX-M-100 blaCTX-M gene for class A extended-spectrum beta-lactamase CTX-M-100	complete CDS
NG_048974.1	cluster_66	3	213	276	-25	NG_048974.1 Escherichia coli blaCTX-M gene for class A extended-spectrum beta-lactamase CTX-M-25	complete CDS
NG_048938.1	cluster_66	3	213	276	-25	NG_048938.1 Kluyvera sp. MRB7 blaCTX-M gene for class A extended-spectrum beta-lactamase CTX-M-152	complete CDS
NG_049030.1	cluster_66	3	213	276	-25	NG_049030.1 Kluyvera georgiana blaCTX-M gene for class A extended-spectrum beta-lactamase CTX-M-78	complete CDS
NG_050944.1	cluster_66	3	213	276	-25	NG_050944.1 Kluyvera ascorbata WCH1410 blaCTX-M gene for class A extended-spectrum beta-lactamase CTX-M-185	complete CDS
NG_049982.1	cluster_67	3	194	288	-1000	NG_049982.1 Enterobacter cloacae pFCX300L blaFONA gene for class A extended-spectrum beta-lactamase SFO-1	complete CDS
NG_049093.1	cluster_67	3	194	288	-1000	NG_049093.1 Serratia fonticola SF1 blaFONA gene for FONA family class A beta-lactamase FONA-2	complete CDS
NG_049092.1	cluster_67	3	194	288	-1000	NG_049092.1 Serratia fonticola CIP78.64T blaFONA gene for FONA family class A beta-lactamase FONA-1	complete CDS
NG_049095.1	cluster_67	3	194	288	-1000	NG_049095.1 Serratia fonticola SF15 blaFONA gene for FONA family class A beta-lactamase FONA-4	complete CDS
NG_049096.1	cluster_67	3	194	288	-1000	NG_049096.1 Serratia fonticola SF17 blaFONA gene for FONA family class A beta-lactamase FONA-5	complete CDS
NG_049094.1	cluster_67	3	194	288	-1000	NG_049094.1 Serratia fonticola SF13 blaFONA gene for FONA family class A beta-lactamase FONA-3	complete CDS
NG_049097.1	cluster_67	3	194	288	-1000	NG_049097.1 Serratia fonticola SF18 blaFONA gene for FONA family class A beta-lactamase FONA-6	complete CDS
NG_049858.1	cluster_68	3	319	382	-1000	NG_049858.1 Klebsiella oxytoca MU946294N blaOXY gene for class A extended-spectrum beta-lactamase OXY-2-9	complete CDS
NG_049853.1	cluster_68	3	319	382	-1000	NG_049853.1 Klebsiella oxytoca SG77 blaOXY gene for class A extended-spectrum beta-lactamase OXY-2-3	complete CDS
NG_049854.1	cluster_68	3	319	382	-1000	NG_049854.1 Klebsiella oxytoca KA-2 blaOXY gene for class A extended-spectrum beta-lactamase OXY-2-4	complete CDS
NG_049851.1	cluster_68	3	319	382	-1000	NG_049851.1 Klebsiella oxytoca Velp-2 blaOXY gene for class A extended-spectrum beta-lactamase OXY-2-15	complete CDS
NG_049857.1	cluster_68	3	319	382	-1000	NG_049857.1 Klebsiella oxytoca SC 10436 blaOXY gene for class A extended-spectrum beta-lactamase OXY-2-8	complete CDS
NG_049848.1	cluster_68	3	319	382	-1000	NG_049848.1 Klebsiella oxytoca 129-49A blaOXY gene for class A extended-spectrum beta-lactamase OXY-2-11	complete CDS
NG_049847.1	cluster_68	3	319	382	-1000	NG_049847.1 Klebsiella oxytoca MB193997E blaOXY gene for class A extended-spectrum beta-lactamase OXY-2-10	complete CDS
NG_049849.1	cluster_68	3	319	382	-1000	NG_049849.1 Klebsiella oxytoca 4-10052A blaOXY gene for class A extended-spectrum beta-lactamase OXY-2-12	complete CDS
NG_047529.1	cluster_68	3	319	382	-1000	NG_047529.1 Klebsiella oxytoca blaOXY gene for class A extended-spectrum beta-lactamase OXY-2-14	complete CDS
NG_047530.1	cluster_68	3	319	382	-1000	NG_047530.1 Klebsiella oxytoca blaOXY gene for class A extended-spectrum beta-lactamase OXY-2-5	complete CDS
NG_049852.1	cluster_68	3	319	382	-1000	NG_049852.1 Klebsiella oxytoca ATCC 13182 blaOXY gene for class A extended-spectrum beta-lactamase OXY-2-2	complete CDS
NG_049846.1	cluster_68	3	319	382	-1000	NG_049846.1 Klebsiella oxytoca G54 blaOXY gene for class A extended-spectrum beta-lactamase OXY-2-1	complete CDS
NG_049850.1	cluster_68	3	319	382	-1000	NG_049850.1 Klebsiella oxytoca 52-36003A blaOXY gene for class A extended-spectrum beta-lactamase OXY-2-13	complete CDS
NG_049855.1	cluster_68	3	319	382	-1000	NG_049855.1 Klebsiella oxytoca SG176 blaOXY gene for class A extended-spectrum beta-lactamase OXY-2-6	complete CDS
NG_049856.1	cluster_68	3	319	382	-1000	NG_049856.1 Klebsiella oxytoca blaOXY gene for class A extended-spectrum beta-lactamase OXY-2-7	complete CDS
NG_050613.1	cluster_69	3	322	385	-1000	NG_050613.1 Klebsiella oxytoca 10-5250 blaOXY gene for class A extended-spectrum beta-lactamase OXY-4-1	complete CDS
NG_049862.1	cluster_69	3	322	385	-1000	NG_049862.1 Klebsiella oxytoca SB324 blaOXY gene for class A extended-spectrum beta-lactamase OXY-6-2	complete CDS
NG_049863.1	cluster_69	3	322	385	-1000	NG_049863.1 Klebsiella oxytoca SB352 blaOXY gene for class A extended-spectrum beta-lactamase OXY-6-3	complete CDS
NG_049861.1	cluster_69	3	322	385	-1000	NG_049861.1 Klebsiella oxytoca SB73 blaOXY gene for class A extended-spectrum beta-lactamase OXY-6-1	complete CDS
NG_049864.1	cluster_69	3	322	385	-1000	NG_049864.1 Klebsiella oxytoca M5al blaOXY gene for class A extended-spectrum beta-lactamase OXY-6-4	complete CDS
NG_052696.1	cluster_69	3	322	385	-1000	NG_052696.1 Klebsiella oxytoca SB397 blaOXY gene for class A extended-spectrum beta-lactamase OXY-6-4	complete CDS
NG_049860.1	cluster_69	3	322	385	-1000	NG_049860.1 Klebsiella oxytoca SB2908 blaOXY gene for class A extended-spectrum beta-lactamase OXY-5-1	complete CDS
NG_050563.1	cluster_69	3	322	385	-1000	NG_050563.1 Klebsiella sp. OBRC7 blaOXY gene for class A extended-spectrum beta-lactamase OXY-5-2	complete CDS
NG_049844.1	cluster_69	3	322	385	-1000	NG_049844.1 Klebsiella oxytoca SG337 blaOXY gene for class A extended-spectrum beta-lactamase OXY-1-4	complete CDS
NG_049845.1	cluster_69	3	322	385	-1000	NG_049845.1 Klebsiella oxytoca KH66 blaOXY gene for class A extended-spectrum beta-lactamase OXY-1-6	complete CDS
NG_049842.1	cluster_69	3	322	385	-1000	NG_049842.1 Klebsiella oxytoca SG344 blaOXY gene for class A extended-spectrum beta-lactamase OXY-1-2	complete CDS
NG_049841.1	cluster_69	3	322	385	-1000	NG_049841.1 Klebsiella oxytoca blaOXY gene for class A extended-spectrum beta-lactamase OXY-1-1	complete CDS
NG_049843.1	cluster_69	3	322	385	-1000	NG_049843.1 Klebsiella oxytoca SG12 blaOXY gene for class A extended-spectrum beta-lactamase OXY-1-3	complete CDS
NG_050144.1	cluster_6	1	757	817	-1000	NG_050144.1 Serratia marcescens GN19450 blaSRT gene for cephalosporin-hydrolyzing class C beta-lactamase SST-1	complete CDS
NG_047384.1	cluster_6	1	757	817	-1000	NG_047384.1 Serratia marcescens HD blaSRT gene for SRT/SST family class C beta-lactamase	complete CDS
NG_047548.1	cluster_6	1	757	817	-1000	NG_047548.1 Serratia marcescens 2957SM blaSRT gene for SRT/SST family class C beta-lactamase	complete CDS
NG_047547.1	cluster_6	1	757	817	-1000	NG_047547.1 Serratia marcescens serr1 blaSRT gene for SRT/SST family class C beta-lactamase	complete CDS
NG_047546.1	cluster_6	1	757	817	-1000	NG_047546.1 Serratia marcescens S3 blaSRT gene for SRT/SST family class C beta-lactamase	complete CDS
NG_050142.1	cluster_6	1	757	817	-1000	NG_050142.1 Serratia marcescens GN16694 blaSRT gene for class C extended-spectrum beta-lactamase SRT-1	complete CDS
NG_050143.1	cluster_6	1	757	817	-1000	NG_050143.1 Serratia marcescens blaSRT gene for cephalosporin-hydrolyzing class C beta-lactamase SRT-2	complete CDS
NG_049859.1	cluster_70	3	316	376	-1000	NG_049859.1 Klebsiella oxytoca SG271 blaOXY gene for class A extended-spectrum beta-lactamase OXY-3-1	complete CDS
NG_049975.1	cluster_71	3	228	288	-1000	NG_049975.1 Rahnella aquatilis blaRAHN gene for class A extended-spectrum beta-lactamase RAHN-1	complete CDS
NG_049976.1	cluster_72	3	502	562	-1000	NG_049976.1 Rahnella sp. 42-Carrot blaRAHN gene for class A extended-spectrum beta-lactamase RAHN-2	complete CDS
NG_047543.1	cluster_73	1	344	404	-1000	NG_047543.1 Citrobacter koseri ULA27 NF85 blaSED gene for SED family class A beta-lactamase	complete CDS
NG_048937.1	cluster_75	1	406	466	-1000	NG_048937.1 Salmonella enterica TUM12370 blaCTX-M gene for class A extended-spectrum beta-lactamase CTX-M-151	complete CDS
NG_049248.1	cluster_76	1	154	214	-1000	NG_049248.1 Klebsiella pneumoniae kp1241 unnamed blaKPC gene for carbapenem-hydrolyzing class A beta-lactamase KPC-15	complete CDS
NG_049247.1	cluster_76	1	154	214	-1000	NG_049247.1 Klebsiella pneumoniae BK13048 pBK13048 blaKPC gene for carbapenem-hydrolyzing class A beta-lactamase KPC-14	complete CDS
NG_052581.1	cluster_76	1	154	214	-1000	NG_052581.1 Escherichia coli DAC blaKPC gene for carbapenem-hydrolyzing class A beta-lactamase KPC-28	complete CDS
NG_051167.1	cluster_76	1	154	214	-1000	NG_051167.1 Klebsiella pneumoniae JMI#21 unnamed blaKPC gene for carbapenem-hydrolyzing class A beta-lactamase KPC-25	complete CDS
NG_049249.1	cluster_76	1	154	214	-1000	NG_049249.1 Klebsiella pneumoniae MDRKP-288 blaKPC gene for carbapenem-hydrolyzing class A beta-lactamase KPC-16	complete CDS
NG_054685.1	cluster_76	1	154	214	-1000	NG_054685.1 Klebsiella pneumoniae 1472816 blaKPC gene for carbapenem-hydrolyzing class A beta-lactamase KPC-30	complete CDS
NG_052862.1	cluster_76	1	154	214	-1000	NG_052862.1 Klebsiella pneumoniae KPC-079 unnamed blaKPC gene for carbapenem-hydrolyzing class A beta-lactamase KPC-27	complete CDS
NG_051469.1	cluster_76	1	154	214	-1000	NG_051469.1 Klebsiella pneumoniae BT_746 blaKPC gene for carbapenem-hydrolyzing class A beta-lactamase KPC-26	complete CDS
NG_049260.1	cluster_76	1	154	214	-1000	NG_049260.1 Klebsiella pneumoniae Kp-421 blaKPC gene for carbapenem-hydrolyzing class A beta-lactamase KPC-6	complete CDS
NG_049258.1	cluster_76	1	154	214	-1000	NG_049258.1 Klebsiella pneumoniae KpAM1 blaKPC gene for carbapenem-hydrolyzing class A beta-lactamase KPC-4	complete CDS
NG_049256.1	cluster_76	1	154	214	-1000	NG_049256.1 Klebsiella pneumoniae UC331 unnamed blaKPC gene for carbapenem-hydrolyzing class A beta-lactamase KPC-24	complete CDS
NG_049255.1	cluster_76	1	154	214	-1000	NG_049255.1 Klebsiella pneumoniae KP1211 blaKPC gene for carbapenem-hydrolyzing class A beta-lactamase KPC-22	complete CDS
NG_049254.1	cluster_76	1	154	214	-1000	NG_049254.1 Escherichia coli blaKPC gene for carbapenem-hydrolyzing class A beta-lactamase KPC-21	complete CDS
NG_049251.1	cluster_76	1	154	214	-1000	NG_049251.1 Escherichia coli 746649 blaKPC gene for carbapenem-hydrolyzing class A beta-lactamase KPC-18	complete CDS
NG_049250.1	cluster_76	1	154	214	-1000	NG_049250.1 Klebsiella pneumoniae MDRKP-209 blaKPC gene for carbapenem-hydrolyzing class A beta-lactamase KPC-17	complete CDS
NG_049245.1	cluster_76	1	154	214	-1000	NG_049245.1 Klebsiella pneumoniae ZJ10620 blaKPC gene for carbapenem-hydrolyzing class A beta-lactamase KPC-12	complete CDS
NG_049244.1	cluster_76	1	154	214	-1000	NG_049244.1 Klebsiella pneumoniae Kp10-26 pKp10-26 blaKPC gene for carbapenem-hydrolyzing class A beta-lactamase KPC-11	complete CDS
NG_049253.1	cluster_76	1	154	214	-1000	NG_049253.1 Klebsiella pneumoniae blaKPC gene for carbapenem-hydrolyzing class A beta-lactamase KPC-2	complete CDS
NG_049259.1	cluster_76	1	154	214	-1000	NG_049259.1 Pseudomonas aeruginosa PR280 blaKPC gene for carbapenem-hydrolyzing class A beta-lactamase KPC-5	complete CDS
NG_049252.1	cluster_76	1	154	214	-1000	NG_049252.1 Klebsiella pneumoniae subsp. pneumoniae AM MDR 53 blaKPC gene for carbapenem-hydrolyzing class A beta-lactamase KPC-19	complete CDS
NG_049246.1	cluster_76	1	154	214	-1000	NG_049246.1 Enterobacter cloacae EN038 EcKPC12 blaKPC gene for carbapenem-hydrolyzing class A beta-lactamase KPC-13	complete CDS
NG_049262.1	cluster_76	1	154	214	-1000	NG_049262.1 Klebsiella pneumoniae S2KP8-1 blaKPC gene for carbapenem-hydrolyzing class A beta-lactamase KPC-8	complete CDS
NG_049261.1	cluster_76	1	154	214	-1000	NG_049261.1 Klebsiella pneumoniae blaKPC gene for carbapenem-hydrolyzing class A beta-lactamase KPC-7	complete CDS
NG_049243.1	cluster_76	1	154	214	-1000	NG_049243.1 Acinetobacter baumannii C1AC9-24 blaKPC gene for carbapenem-hydrolyzing class A beta-lactamase KPC-10	complete CDS
NG_049257.1	cluster_76	1	154	214	-1000	NG_049257.1 Klebsiella pneumoniae CL-5761 blaKPC gene for carbapenem-hydrolyzing class A beta-lactamase KPC-3	complete CDS
NG_054657.1	cluster_77	3	415	475	-1000	NG_054657.1 Chromobacterium piscinae ND17 blaCRP gene for carbapenem-hydrolyzing class A beta-lactamase CRP-1	complete CDS
NG_054656.1	cluster_78	1	106	166	-1000	NG_054656.1 Chromobacterium haemolyticum T124 blaCRH gene for carbapenem-hydrolyzing class A beta-lactamase CRH-1	complete CDS
NG_048708.1	cluster_79	1	200	260	-1000	NG_048708.1 Pseudomonas fluorescens PF-1 blaBIC gene for carbapenem-hydrolyzing class A beta-lactamase BIC-1	complete CDS
NG_049057.1	cluster_7	1	661	721	-1000	NG_049057.1 Proteus mirabilis wild type plasmid blaDHA gene for class C beta-lactamase DHA-12	complete CDS
NG_049065.1	cluster_7	1	661	721	-1000	NG_049065.1 Klebsiella pneumoniae blaDHA gene for class C beta-lactamase DHA-2	complete CDS
NG_049063.1	cluster_7	1	661	721	-1000	NG_049063.1 Morganella morganii 984080 blaDHA gene for class C beta-lactamase DHA-18	complete CDS
NG_049056.1	cluster_7	1	661	721	-1000	NG_049056.1 Morganella morganii 845686 blaDHA gene for class C beta-lactamase DHA-10	complete CDS
NG_049072.1	cluster_7	1	661	721	-1000	NG_049072.1 Morganella morganii FDAARGOS_63 blaDHA gene for class C beta-lactamase DHA-4	complete CDS
NG_049067.1	cluster_7	1	661	721	-1000	NG_049067.1 Morganella morganii 981440 blaDHA gene for class C beta-lactamase DHA-21	complete CDS
NG_049066.1	cluster_7	1	661	721	-1000	NG_049066.1 Citrobacter koseri 971166 blaDHA gene for class C beta-lactamase DHA-20	complete CDS
NG_049310.1	cluster_7	1	661	721	-1000	NG_049310.1 Morganella morganii blaDHA gene for DHA family class C beta-lactamase MOR-2	complete CDS
NG_049058.1	cluster_7	1	661	721	-1000	NG_049058.1 Morganella morganii 920781 blaDHA gene for class C beta-lactamase DHA-13	complete CDS
NG_049064.1	cluster_7	1	661	721	-1000	NG_049064.1 Morganella morganii 960740 blaDHA gene for class C beta-lactamase DHA-19	complete CDS
NG_049073.1	cluster_7	1	661	721	-1000	NG_049073.1 Morganella morganii W453 blaDHA gene for class C beta-lactamase DHA-5	complete CDS
NG_049071.1	cluster_7	1	661	721	-1000	NG_049071.1 Klebsiella pneumoniae pKP3 blaDHA gene for class C beta-lactamase DHA-3	complete CDS
NG_049070.1	cluster_7	1	661	721	-1000	NG_049070.1 Klebsiella oxytoca CNR1240 unnamed blaDHA gene for class C beta-lactamase DHA-24	complete CDS
NG_052903.1	cluster_7	1	661	721	-1000	NG_052903.1 Klebsiella pneumoniae 1424341 blaDHA gene for class C beta-lactamase DHA-25	complete CDS
NG_049075.1	cluster_7	1	661	721	-1000	NG_049075.1 Enterobacter cloacae 30034 pHVH-1986 blaDHA gene for class C beta-lactamase DHA-7	complete CDS
NG_049074.1	cluster_7	1	661	721	-1000	NG_049074.1 Escherichia coli 30021 pHVH-2885 blaDHA gene for class C beta-lactamase DHA-6	complete CDS
NG_049069.1	cluster_7	1	661	721	-1000	NG_049069.1 Klebsiella pneumoniae 1223208 blaDHA gene for class C beta-lactamase DHA-23	complete CDS
NG_049055.1	cluster_7	1	661	721	-1000	NG_049055.1 Salmonella enterica subsp. enterica serovar Enteritidis KF92 blaDHA gene for class C beta-lactamase DHA-1	complete CDS
NG_049060.1	cluster_7	1	661	721	-1000	NG_049060.1 Klebsiella pneumoniae 937127 blaDHA gene for class C beta-lactamase DHA-15	complete CDS
NG_049076.1	cluster_7	1	661	721	-1000	NG_049076.1 Morganella morganii W1021 blaDHA gene for class C beta-lactamase DHA-9	complete CDS
NG_049068.1	cluster_7	1	661	721	-1000	NG_049068.1 Escherichia coli 1030752 blaDHA gene for class C beta-lactamase DHA-22	complete CDS
NG_049059.1	cluster_7	1	661	721	-1000	NG_049059.1 Morganella morganii 927865 blaDHA gene for class C beta-lactamase DHA-14	complete CDS
NG_049062.1	cluster_7	1	661	721	-1000	NG_049062.1 Morganella morganii 952519 blaDHA gene for class C beta-lactamase DHA-17	complete CDS
NG_049287.1	cluster_80	1	358	418	-1000	NG_049287.1 Pseudomonas luteola blaLUT gene for class A beta-lactamase LUT-4	complete CDS
NG_049284.1	cluster_80	1	358	418	-1000	NG_049284.1 Pseudomonas luteola blaLUT gene for class A extended-spectrum beta-lactamase LUT-1	complete CDS
NG_049285.1	cluster_80	1	358	418	-1000	NG_049285.1 Pseudomonas luteola blaLUT gene for class A beta-lactamase LUT-2	complete CDS
NG_049286.1	cluster_80	1	358	418	-1000	NG_049286.1 Pseudomonas luteola blaLUT gene for class A beta-lactamase LUT-3	complete CDS
NG_049288.1	cluster_80	1	358	418	-1000	NG_049288.1 Pseudomonas luteola blaLUT gene for class A beta-lactamase LUT-5	complete CDS
NG_049289.1	cluster_80	1	358	418	-1000	NG_049289.1 Pseudomonas luteola blaLUT gene for class A beta-lactamase LUT-6	complete CDS
NG_047484.1	cluster_81	1	350	410	-1000	NG_047484.1 uncultured bacterium BLR1 bla gene for class A beta-lactamase LRA-1	complete CDS
NG_050939.1	cluster_82	2	197	258	-1000	NG_050939.1 Streptomyces cacaoi KCC SO352 blaL gene for BlaL family class A beta-lactamase	complete CDS
NG_050596.1	cluster_82	2	197	258	-1000	NG_050596.1 Streptomyces sp. NRRL S-1868 blaL gene for BlaL family class A beta-lactamase	complete CDS
NG_050597.1	cluster_82	2	197	258	-1000	NG_050597.1 Streptomyces sp. NRRL F-5053 blaL gene for BlaL family class A beta-lactamase	complete CDS
NG_047541.1	cluster_83	1	360	420	-1000	NG_047541.1 Actinomadura sp. R39 blaR39 gene for class A beta-lactamase	complete CDS
NG_048690.1	cluster_84	2	493	553	-1000	NG_048690.1 Nocardia asteroides blaAST gene for class A broad-spectrum beta-lactamase AST-1	complete CDS
NG_049089.2	cluster_85	1	37	97	-1000	NG_049089.2 Nocardia farcinica VIC blaFAR gene for class A extended-spectrum beta-lactamase FAR-1	complete CDS
NG_047481.1	cluster_86	1	265	325	-1000	NG_047481.1 Streptomyces albus G bla gene for Exo family class A beta-lactamase	complete CDS
NG_047489.1	cluster_87	1	380	440	-1000	NG_047489.1 Mycobacterium tuberculosis H37Ra blaA gene for class A beta-lactamase BlaA	complete CDS
NG_047497.1	cluster_88	1	41	101	-1000	NG_047497.1 Mycobacterium fortuitum blaF gene for class A beta-lactamase	complete CDS
NG_047542.1	cluster_89	1	519	579	-1000	NG_047542.1 Mycobacterium smegmatis str. MC2 155 mc[2]155 blaS gene for class A beta-lactamase	complete CDS
NG_049061.1	cluster_8	1	336	396	-1000	NG_049061.1 Morganella morganii 943174 blaDHA gene for class C beta-lactamase DHA-16	complete CDS
NG_048710.1	cluster_90	2	333	393	-1000	NG_048710.1 Klebsiella pneumoniae A60136 p60136 blaBKC gene for carbapenem-hydrolyzing class A beta-lactamase BKC-1	complete CDS
NG_049988.1	cluster_91	1	297	357	-1000	NG_049988.1 Sphingobium yanoikuyae ATCC 51230 blaSGM gene for class A beta-lactamase SGM-6	complete CDS
NG_050614.1	cluster_91	1	297	357	-1000	NG_050614.1 Sphingobium yanoikuyae XLDN2-5 blaSGM gene for class A beta-lactamase SGM-7	complete CDS
NG_049984.1	cluster_93	1	246	312	-1000	NG_049984.1 Sphingobium japonicum UT26S blaSGM gene for class A beta-lactamase SGM-2	complete CDS
NG_052647.1	cluster_93	1	246	312	-1000	NG_052647.1 Sphingobium indicum B90A blaSGM gene for class A beta-lactamase SGM-3	complete CDS
NG_049986.1	cluster_94	2	305	365	-1000	NG_049986.1 Sphingobium chlorophenolicum L-1 blaSGM gene for class A beta-lactamase SGM-4	complete CDS
NG_049983.1	cluster_95	1	124	184	-1000	NG_049983.1 Sphingomonas sp. SKA58 blaSGM gene for class A extended-spectrum beta-lactamase SGM-1	complete CDS
NG_047518.1	cluster_96	3	272	332	-1000	NG_047518.1 Stenotrophomonas maltophilia blaL2 gene for L2 family class A beta-lactamase	complete CDS
NG_049973.1	cluster_97	1	250	310	-1000	NG_049973.1 Pseudomonas aeruginosa GB771 blaPME gene for class A extended-spectrum beta-lactamase PME-1	complete CDS
NG_049054.1	cluster_98	1	237	297	-1000	NG_049054.1 Desulfovibrio desulfuricans D3 blaDES gene for class A extended-spectrum beta-lactamase DES-1	complete CDS
NG_049263.1	cluster_99	1	535	595	-1000	NG_049263.1 Enterobacter cloacae S3 unknown blaLAP gene for class A beta-lactamase LAP-1	complete CDS
NG_049264.1	cluster_99	1	535	595	-1000	NG_049264.1 Enterobacter cloacae HZB9055 blaLAP gene for class A beta-lactamase LAP-2	complete CDS
NG_049079.1	cluster_9	1	705	765	-1000	NG_049079.1 Escherichia coli EC13 blaEC gene for class C extended-spectrum beta-lactamase EC-13	complete CDS
NG_049080.1	cluster_9	1	705	765	-1000	NG_049080.1 Escherichia coli EC14 blaEC gene for class C extended-spectrum beta-lactamase EC-14	complete CDS
NG_049081.1	cluster_9	1	705	765	-1000	NG_049081.1 Escherichia coli EC17 blaEC gene for class C extended-spectrum beta-lactamase EC-15	complete CDS
NG_049082.1	cluster_9	1	705	765	-1000	NG_049082.1 Escherichia coli EC16 blaEC gene for class C extended-spectrum beta-lactamase EC-16	complete CDS
NG_049083.1	cluster_9	1	705	765	-1000	NG_049083.1 Escherichia coli KL blaEC gene for class C extended-spectrum beta-lactamase EC-18	complete CDS
NG_047495.1	cluster_9	1	705	765	-1000	NG_047495.1 Escherichia coli E6 blaEC gene for BlaEC family class C beta-lactamase	complete CDS
NG_049084.1	cluster_9	1	705	765	-1000	NG_049084.1 Escherichia coli 154297 blaEC gene for class C extended-spectrum beta-lactamase EC-19	complete CDS
NG_049085.1	cluster_9	1	705	765	-1000	NG_049085.1 Escherichia coli EC5 blaEC gene for cephalosporin-hydrolyzing class C beta-lactamase EC-5	complete CDS
NG_049086.1	cluster_9	1	705	765	-1000	NG_049086.1 Escherichia coli EC8 blaEC gene for cephalosporin-hydrolyzing class C beta-lactamase EC-8	complete CDS
NG_047494.1	cluster_9	1	705	765	-1000	NG_047494.1 Escherichia coli str. K-12 substr. MG1655 blaEC gene for BlaEC family class C beta-lactamase	complete CDS
NG_047496.1	cluster_9	1	705	765	-1000	NG_047496.1 Escherichia coli blaEC gene for BlaEC family class C beta-lactamase	complete CDS

## Sheet: Merged annotation
Cluster ID	Merged annotation
cluster_1	Staphylococcus sp. blaR1 gene for beta-lactam/signal transducer BlaR1
cluster_10	Enterobacteriaceae blaCMY gene for class C BL
cluster_100	Bacillus clausii blaBCL gene for class A BL
cluster_101	Enterobacteriaceae blaPER gene for class A ESBL
cluster_102	Salmonella enterica blaPER gene for class A ESBL
cluster_103	Aeromonas allosaccharophila blaPER gene for class A ESBL
cluster_104	Bacteroides uniformis cblA gene for CblA family class A BL
cluster_105	uncultured bacterium BLR5 bla gene for class A BL LRA-5
cluster_106	uncultured bacterium bla gene for class A BL, subclass A2
cluster_107	uncultured bacterium bla gene for class A BL
cluster_108	Shewanella algae blaOXA gene for carbapenem-hydrolyzing class D BL
cluster_109	uncultured bacterium blaLRA gene for subclass B3 metallo-BL
cluster_110	uncultured bacterium blaLRA gene for subclass B3 metallo-BL LRA-9
cluster_111	Bradyrhizobium diazoefficiens blaBJP gene for subclass B3 metallo-BL
cluster_112	uncultured bacterium blaLRA gene for subclass B3 metallo-BL LRA-2
cluster_113	Serratia marcescens blaSMB gene for subclass B3 metallo-BL
cluster_114	Pseudomonas aeruginosa blaAIM gene for subclass B3 metallo-BL
cluster_115	Massilia sp. blaMSI gene for subclass B3 metallo-BL
cluster_116	uncultured bacterium blaLRA gene for subclass B3 metallo-BL LRA-8
cluster_117	uncultured bacterium blaRm3 gene for subclass B3 metallo-BL Rm3
cluster_118	Janthinobacterium lividum blaTHIN-B gene for subclass B3 metallo-BL THIN-B
cluster_119	Sphingomonas sp. blaSPG gene for subclass B3 metallo-BL
cluster_12	Enterobacteriaceae blaCMH gene for class C BL
cluster_120	Caulobacter vibrioides blaCAU gene for subclass B3 metallo-BL
cluster_121	Stenotrophomonas maltophilia blaL1 gene for subclass B3 metallo-BL,
cluster_122	Stenotrophomonas maltophilia blaL1 gene for L1 family subclass B3 metallo-BL
cluster_123	Stenotrophomonas maltophilia blaL1 gene for L1 family subclass B3 metallo-beta-lactamase,
cluster_124	Stenotrophomonas maltophilia blaL1 gene for subclass B3 metallo-BL
cluster_125	Stenotrophomonas maltophilia blaL1 gene for L1 family subclass B3 metallo-BL
cluster_126	Pseudomonas otitidis blaPOM gene for subclass B3 metallo-BL
cluster_127	Pseudomonas aeruginosa blaGES gene for class A ESBL
cluster_128	Serratia proteamaculans blaSPR gene for putative metallo-BL SPR-1
cluster_129	Enterobacteriaceae blaNDM gene for subclass B1 metallo-BL
cluster_13	Enterobacter cloacae blaACT gene for cephalosporin-hydrolyzing class C BL
cluster_130	Achromobacter xylosoxidans blaOXA gene for class D BL
cluster_131	Achromobacter sp. blaOXA gene for class D BL
cluster_132	A.dolens, A.insuavis blaOXA gene for class D BL
cluster_134	Burkholderia pseudomallei blaOXA gene for oxacillin-hydrolyzing class D BL
cluster_135	Ralstonia pickettii blaOXA gene for oxacillin-hydrolyzing class D BL
cluster_136	Ralstonia mannitolilytica blaOXA gene for class D BL
cluster_137	Acidaminococcus fermentans blaACI gene for class A ESBL
cluster_138	Serratia fonticola blaSFH gene for subclass B2 metallo-BL
cluster_139	Pseudomonas aeruginosa blaSPM gene for subclass B1 metallo-BL
cluster_14_18	Enterobacter sp. and Pantoea agglomerans blaACT gene for cephalosporin-hydrolyzing class C BL
cluster_140	P.aeruginosa, E.cloacae blaGIM gene for subclass B1 metallo-BL
cluster_141	Achromobacter sp., A.pitii blaTMB gene for subclass B1 metallo-BL
cluster_142	Pseudomonas stutzeri blaDIM gene for subclass B1 metallo-BL
cluster_143	Pseudomonas aeruginosa blaFIM gene for subclass B1 metallo-BL
cluster_145	Enterobacteriaceae, P.aeruginosa and P.mirabilis blaVIM gene for subclass B1 metallo-BL
cluster_146	Pseudomonas aeruginosa blaVIM gene for subclass B1 metallo-BL
cluster_147	Klebsiella pneumoniae blaOXA gene for oxacillin-hydrolyzing class D BL
cluster_148	Enterobacterales blaACC gene for cephalosporin-hydrolyzing class C BL
cluster_149	Acinetobacter sp. blaADC gene for cephalosporin-hydrolyzing class C BL
cluster_15	Enterobacteriaceae blaACT gene for cephalosporin-hydrolyzing class C BL
cluster_150	uncultured bacterium blaLRA gene for subclass B3 metallo-BL LRA-17
cluster_151	uncultured bacterium blaLRA gene for subclass B3 metallo-BL LRA-19
cluster_152	Pectobacterium atrosepticum blaCAR gene for subclass B3 metallo-BL
cluster_153	Empedobacter brevis blaEBR gene for subclass B1 metallo-BL
cluster_154	Flavobacterium johnsoniae blaJOHN gene for subclass B1 metallo-BL
cluster_155	Enterobacteriaceae, P.aeruginosa, A.braumanii, P.mirabilis, V.parahaemolyticus blaVEB gene for class A ESBL
cluster_156	Chryseobacterium sp. blaCPS gene for subclass B3 metallo-BL
cluster_157	Epilithonimonas sp. blaESP gene for subclass B3 metallo-BL
cluster_158	Elizabethkingia meningoseptica blaGOB gene for subclass B3 metallo-BL
cluster_16	Enterobacteriaceae blaMIR gene for cephalosporin-hydrolyzing class C BL
cluster_160	Elizabethkingia miricola blaGOB gene for subclass B3 metallo-BL
cluster_161	Pedobacter sp. blaB3PEDO gene for subclass B3 metallo-BL
cluster_162	Pedobacter sp. blaB3PEDO gene for subclass B3 metallo-BL PEDO-1
cluster_163	uncultured bacterium blaLRA gene for subclass B3 metallo-BL LRA-12
cluster_164	Fluoribacter gormanii blaFEZ gene for subclass B3 metallo-BL
cluster_165	Capnocytophaga sputigena blaCSP gene for class A ESBL
cluster_166	Acinetobacter sp. blaADC gene for class C BL
cluster_167_168	Acinetobacter sp. and O.urethralis blaADC gene for class C ESBL/BL
cluster_169	Acinetobacter pittii blaADC gene for class C ESBL
cluster_17	Enterobacter sp. blaACT gene for cephalosporin-hydrolyzing class C BL
cluster_171	Moraxella catarrhalis blaBRO gene for class A BL
cluster_172	E.coli, S.marcescens blaTLA gene for class A ESBL
cluster_173	Francisella tularensis blaFTU gene for class A BL
cluster_174	Francisella philomiragia blaFPH gene for carbapenem-hydrolyzing class A BL
cluster_177	Clostridium botulinum blaCBP gene for penicillin-hydrolyzing class A BL
cluster_178	Pseudomonas aeruginosa blaLCR gene for oxacillin-hydrolyzing class D BL
cluster_179	Citrobacter freundii blaOXA gene for carbapenem-hydrolyzing class D BL
cluster_180	Pseudomonas aeruginosa blaOXA gene for class D BL OXA-198
cluster_181	K.pneumoniae, P.aeruginosa, C.freundii, S.flexneri, P.mirabilis blaOXA gene for oxacillin-hydrolyzing class D BL
cluster_182	Fluoribacter gormanii blaOXA gene for oxacillin-hydrolyzing class D BL OXA-29
cluster_183	Acinetobacter johnsonii blaOXA gene for carbapenem-hydrolyzing class D BL
cluster_184	Acinetobacter sp. blaOXA gene for carbapenem-hydrolyzing class D BL
cluster_185	Acinetobacter sp. blaOXA gene for OXA-134 family carbapenem-hydrolyzing class D BL
cluster_186	Acinetobacter lwoffii blaOXA gene for carbapenem-hydrolyzing class D BL
cluster_187	Acinetobacter sp. blaOXA gene for class D BL OXA-297/8
cluster_188	Acinetobacter sp. blaOXA gene for class D BL
cluster_189_190	Acinetobacter sp. blaOXA gene for OXA-286 family class D BL
cluster_191	Acinetobacter sp. blaOXA gene for OXA-286 family class D BL OXA-286/287/303
cluster_192	Acinetobacter sp. blaOXA gene for OXA-286 family class D BL OXA-288
cluster_193	Acinetobacter sp. blaOXA gene for class D BL
cluster_194	Acinetobacter sp. blaOXA gene for class D BL OXA-307
cluster_195	Acinetobacter parvus blaOXA gene for class D BL OXA-279
cluster_196	Acinetobacter haemolyticus blaOXA gene for carbapenem-hydrolyzing class D BL
cluster_197	Acinetobacter venetianus blaOXA gene for class D BL OXA-266
cluster_198	Acinetobacter sp., K.pneumoniae blaOXA gene for carbapenem-hydrolyzing class D BL
cluster_199	A.baumannii, A.pitii blaOXA gene for OXA-24 family carbapenem-hydrolyzing class D BL
cluster_2	Clostridium botulinum blaR1 gene for BlaR1 family beta-lactam sensor/signal transducer
cluster_20	Ochrobactrum anthropi blaOCH gene for class C ESBL
cluster_200	Acinetobacter sp. blaOXA gene for carbapenem-hydrolyzing class D BL OXA
cluster_201	Acinetobacter sp. blaOXA gene for OXA-213 family carbapenem-hydrolyzing class D BL
cluster_202_205	Acinetobacter calcoaceticus blaOXA gene for OXA-213 family carbapenem-hydrolyzing class D BL
cluster_203	Acinetobacter calcoaceticus blaOXA gene for carbapenem-hydrolyzing class D BL
cluster_204	Acinetobacter pittiiblaOXA gene for OXA-213 family carbapenem-hydrolyzing class D BL
cluster_206	A.baumannii, A.nosocomialis blaOXA gene for carbapenem-hydrolyzing class D BL
cluster_207	Acinetobacter sp. blaOXA gene for class D BL OXA-527
cluster_208	Acinetobacter bouvetii blaOXA gene for class D BL
cluster_209	Acinetobacter bereziniae blaOXA gene for carbapenem-hydrolyzing class D BL
cluster_21	Mycobacterium smegmatis blaE gene for class C BL
cluster_210	Acinetobacter guillouiae blaOXA gene for class D BL
cluster_211	Acinetobacter bohemicus blaOXA gene for class D BL OXA-296
cluster_212	Acinetobacter baumannii blaOXA gene for carbapenem-hydrolyzing class D BL
cluster_213	Acinetobacter gerneri blaOXA gene for class D BL
cluster_214	Riemerella anatipestifer blaOXA gene for class D BL
cluster_215	uncultured bacterium blaOXA gene for class D BL
cluster_216	Campylobacter sp. blaOXA gene for class D BL
cluster_217	Campylobacter jejuni/coli blaOXA gene for class D BL
cluster_218	Campylobacter jejuni blaOXA gene for class D BL, OXA-446/447
cluster_219	Campylobacter jejuni blaOXA gene for class D BL
cluster_22	Pseudomonas aeruginosa blaPDC gene for class C BL
cluster_220	Campylobacter jejuni blaOXA gene for OXA-184 family class D BL
cluster_221	Arcobacter butzleri blaOXA gene for class D BL
cluster_222	Brachyspira pilosicoli blaOXA gene for oxacillin-hydrolyzing class D BL
cluster_223	Fusobacterium sp. blaOXA gene for oxacillin-hydrolyzing class D BL
cluster_224	P.aeruginosa, A.baumannii blaOXA gene for oxacillin-hydrolyzing class D BL
cluster_225	Pseudomonas aeruginosa and Burkholderia cepacia blaOXA gene for oxacillin-hydrolyzing class D BL
cluster_226	Moraxellaceae, Pseudomonadaceae, Xanthomonadaceae, Enterobacteriaceae blaOXA gene for oxacillin-hydrolyzing class D BL
cluster_227	Salmonella enterica blaOXA gene for class D ESBL
cluster_228	Bacillus atrophaeus blaBAT gene for class D BL
cluster_229	Bacillus subtilis subsp. inaquosorum blaBSU gene for class D BL
cluster_23	Pseudomonas aeruginosa blaPDC gene for class C BL/ESBL
cluster_230	Bacillus pumilus blaBPU gene for class D BL
cluster_231	Pseudomonas and Enterobacteriaceae blaOXA gene for class D BL/ESBL
cluster_232	S.enterica, P.aeruginosa blaOXA gene for class D BL
cluster_233	S.baltica and S.hafniensis blaOXA gene for class D BL
cluster_234	K.pneumoniae, E.coli, S.xiamenesis, E.cloacae, S.marcescens bla OXA gene for carbapenem-hydrolyzing class D BL
cluster_235	Shewanella oneidensis blaOXA gene for carbapenem-hydrolyzing class D BL
cluster_236	Citrobacter freundii blaOXA gene for class D BL OXA-436
cluster_238	V.cholerae, P.mirabilis, S.enterica,P.aeruginosa blaPSE gene for carbenicillin-hydrolyzing class A BL
cluster_239	Pseudomonas aeruginosa blaPSE gene for carbenicillin-hydrolyzing class A BL
cluster_24	Enterobacteriaceae blaFOX gene for cephalosporin-hydrolyzing class C BL
cluster_240	Vibrio harveyi blaVHH gene for carbenicillin-hydrolyzing class A BL
cluster_241	Vibrio parahaemolyticus blaCARB gene for carbenicillin-hydrolyzing class A BL
cluster_242	Vibrio parahaemolyticus blaCARB gene for carbenicillin-hydrolyzing class A BL CARB-42
cluster_243	Acinetobacter baumannii blaSCO gene for class A BL
cluster_244	uncultured bacterium blaM gene for class A BL
cluster_245	Staphylococcus arlettae blaARL gene for class A beta-lactamase
cluster_247	O.urethralis, A.baumannii, P.maritimus, A.calcoaceticus blaRTG gene for carbenicillin-hydrolyzing class A BL
cluster_248	Bacillus licheniformis blaP gene for class A BL
cluster_249	Bacillus cereus bla gene for Exo family class A BL
cluster_25	Aeromonas enteropelogenes blaTRU gene for class C BL
cluster_250	Serratia marcescens blaSME gene for carbapenem-hydrolyzing class A BL
cluster_252	Enterobacter cloacae blaIMI gene for carbapenem-hydrolyzing class A BL IMI-8
cluster_253	Enterobacter cloacae blaIMI gene for carbapenem-hydrolyzing class A BL IMI-5
cluster_254	Vibrio cholerae blaVCC gene for carbapenem-hydrolyzing class A BL
cluster_255	Pseudomonas aeruginosa, Burkholderia cepacia blaOXA gene for oxacillin-hydrolyzing class D BL
cluster_256	Serratia fonticola blaSFC gene for carbapenem-hydrolyzing class A BL
cluster_257	Haemophilus influenzae blaROB gene for cephalosporin-hydrolyzing class A BL
cluster_258	Yersinia enterocolitica blaA gene for class A BL
cluster_259	Pedobacter sp. blaB1PEDO gene for subclass B1 metallo-BL PEDO-3
cluster_260	Shewanella frigidimarina blaSHW gene for subclass B1 metallo-BL
cluster_261	Shewanella livingstonensis blaSHW gene for subclass B1 metallo-BL
cluster_262	Citrobacter freundii blaKHM gene for subclass B1 metallo-BL
cluster_263	Pseudomonas aeruginosa blaHMB gene for subclass B1 metallo-BL
cluster_264	A.pittii, P.aeruginosa blaSIM gene for subclass B1 metallo-BL
cluster_266	P.aeruginosa, K.pneumoniae blaIMP gene for subclass B1 metallo-BL
cluster_269	Pseudomonas sp., A.baumannii blaIMP gene for subclass B1 metallo-BL
cluster_27	Enterobacteriaceae blaMOX gene for CMY-1/MOX family class C BL
cluster_270	Pseudomonas aeruginosa blaIMP gene for subclass B1 metallo-BL IMP31/35
cluster_271_273	P.aeruginosa, K.oxytoca, A.baumannii blaIMP gene for subclass B1 metallo-BL
cluster_272	Pseudomonas aeruginosa blaIMP gene for subclass B1 metallo-BL
cluster_274	Elizabethkingia meningoseptica blaCME gene for class A ESBL
cluster_275	Chryseobacterium indologenes blaCIA gene for class A ESBL
cluster_276	Chryseobacterium gleum blaCGA gene for class A ESBL
cluster_277	Bacillus sp. bla2 gene for subclass B1 metallo-BL
cluster_278	Myroides odoratimimus blaMUS gene for subclass B1 metallo-BL
cluster_279	Myroides odoratus blaTUS gene for subclass B1 metallo-BL
cluster_28	Aeromonas sp., Klebsiella sp. blaMOX gene for CMY-1/MOX family class C BL
cluster_280	Myroides odoratus blaMOC gene for subclass B1 metallo-BL
cluster_281	Elizabethkingia meningoseptica blaB gene for subclass B1 metallo-BL BlaB-3/12/13
cluster_283	Elizabethkingia meningoseptica blaB gene for subclass B1 metallo-BL
cluster_284	Chryseobacterium sp., Acinetobacter sp. blaIND gene for subclass B1 metallo-BL
cluster_285	Chryseobacterium indologenes blaIND gene for subclass B1 metallo-BL IND1/7
cluster_286	Chryseobacterium indologenes blaIND gene for subclass B1 metallo-BL IND-14/3
cluster_287	Chryseobacterium indologenes blaIND gene for subclass B1 metallo-BL IND-6
cluster_288	Chryseobacterium indologenes blaIND gene for subclass B1 metallo-BL IND-5
cluster_289	Chryseobacterium indologenes blaIND gene for subclass B1 metallo-BL IND-9
cluster_29	Citrobacter freundii blaMOX gene for CMY-1/MOX family class C BL MOX-9
cluster_290	Chryseobacterium indologenes blaIND gene for subclass B1 metallo-BL IND
cluster_291	Chryseobacterium gleum blaIND gene for subclass B1 metallo-BL
cluster_292	Chryseobacterium indologenes blaIND gene for subclass B1 metallo-BL
cluster_3	Staphylococcus aureus blaI gene for penicillinase repressor BlaI
cluster_30	Pseudomonas aeruginosa blaPAC gene for class C BL PAC-1
cluster_31	Serratia marcescens blaBES gene for class A ESBL BES-1,
cluster_32	Pseudomonas aeruginosa blaOXA gene for oxacillin-hydrolyzing class D BL
cluster_33	Pandoraea sputorum blaOXA gene for carbapenem-hydrolyzing class D BL
cluster_34	Pandoraea pnomenusa blaOXA gene for carbapenem-hydrolyzing class D BL
cluster_35	Pandoraea sp. blaOXA gene for carbapenem-hydrolyzing class D BL
cluster_36	Pandoraea pulmonicola blaOXA gene for carbapenem-hydrolyzing class D BL OXA-156
cluster_37	Pandoraea apista blaOXA gene for carbapenem-hydrolyzing class D BL OXA-153
cluster_39	Aeromonas sobria blaOXA gene for oxacillin-hydrolyzing class D BL
cluster_4	Ralstonia mannitolilytica blaOXA gene for carbapenem-hydrolyzing class D BL
cluster_40	Aeromonas caviae blaOXA gene for class D BL OXA-504
cluster_41	Pseudomonas aeruginosa blaOXA gene for class D ESBL
cluster_42	Pseudomonas aeruginosa blaOXA gene for oxacillin-hydrolyzing class D ESBL OXA-45
cluster_43	Pseudomonas aeruginosa blaBEL gene for class A ESBL
cluster_44	Enterobacteriaceae blaGES gene for class A BL
cluster_45	Pseudovibrio sp. blaPSV gene for penicillin-hydrolyzing class A BL
cluster_46	Escherichia hermannii blaHER gene for class A BL
cluster_47_49	Enterobacteriaceae blaSHV gene for class A BSBL/BL/ESBL
cluster_48	Klebsiella sp. blaLEN gene for class A BL
cluster_50	Raoultella terrigena blaTER gene for class A BL
cluster_51	Raoultella ornithinolytica and R. Planticola blaPLA gene for class A BL/BSBL
cluster_52	Citrobacter gillenii blaRUB gene for class A BSLB
cluster_53	Serratia rubidaea blaRUB gene for class A BSBL RUB-1
cluster_54	Citrobacter koseri blaCKO gene for MAL/CKO family class A BL
cluster_55	Aeromonas hydrophila blaAER gene for carbenicillin-hydrolyzing class A BL
cluster_56	Pseudomonas aeruginosa bla gene for class A beta-lactamase
cluster_57	Erwinia persicina blaERP gene for class A ESBL ERP-1
cluster_58	uncultured bacterium blaLRG gene for class A ESBL
cluster_59	Kluyvera cryocrescens, E.cloacae blaKLUC gene for class A ESBL
cluster_6	Serratia marcescens blaSRT gene for class C BL
cluster_60	Enterobacteriaceae blaCTX-M gene for class A ESBL
cluster_61_64	S.sonnei and E.coli blaCTX-M gene for class A ESBL
cluster_62	E.cloacae, P.stuartii blaCTX-M gene for class A ESBL
cluster_63	Enterobacteriaceae, Moraxellaceae, ‎Morganellaceae blaCTX-M gene for class A ESBL
cluster_65	C.amalonaticus, E.coli, K.pneumoniae blaCTX-M gene for class A ESBL
cluster_66	Enterobacteriaceae, P.mirabilis, Kluvyera sp., blaCTX-M gene for class A ESBL
cluster_67	E.Cloacae, S.fonticola blaFONA gene for class A ESBL/BL
cluster_68	Klebsiella oxytoca blaOXY gene for class A ESBL
cluster_69	Klebsiella sp. blaOXY gene for class A ESBL
cluster_7	Enterobacteriaceae, P.mirabilis, M.morganii, S.enterica blaDHA gene for class C BL
cluster_70	Klebsiella oxytoca blaOXY gene for class A ESBL OXY-3-1
cluster_71	Rahnella aquatilis blaRAHN gene for class A ESBL RAHN-1
cluster_72	Rahnella sp. blaRAHN gene for class A ESBL RAHN-2
cluster_73	Citrobacter koseri blaSED gene for class A BL
cluster_75	Salmonella enterica blaCTX-M gene for class A ESBL CTX-M-151
cluster_76	Enterobacteriaceae, P.aeruginosa and A.braumanii blaKPC gene for carbapenem-hydrolyzing class A BL
cluster_77	Chromobacterium piscinae blaCRP gene for carbapenem-hydrolyzing class A BL
cluster_78	Chromobacterium haemolyticum blaCRH gene for carbapenem-hydrolyzing class A BL CRH-1
cluster_79	Pseudomonas fluorescens blaBIC gene for carbapenem-hydrolyzing class A BL BIC-1
cluster_8	Morganella morganii blaDHA gene for class C BL
cluster_80	Pseudomonas luteola blaLUT gene for class A BL
cluster_81	uncultured bacterium BLR1 bla gene for class A BL LRA-1
cluster_82	Streptomyces sp. blaL gene for class A BL
cluster_83	Actinomadura sp. blaR39 gene for class A BL
cluster_84	Nocardia asteroides blaAST gene for class A BSBL
cluster_85	Nocardia farcinica blaFAR gene for class A ESBL
cluster_86	Streptomyces albus bla gene for Exo family class A BL
cluster_87	Mycobacterium tuberculosis blaA gene for class A BL
cluster_88	Mycobacterium fortuitum blaF gene for class A BL
cluster_89	Mycobacterium smegmatis blaS gene for class A BL
cluster_9	Escherichia coli blaEC gene for class C ESBL
cluster_90	Klebsiella pneumoniae blaBKC gene for carbapenem-hydrolyzing class A BL BKC-1
cluster_91	Sphingobium yanoikuyae blaSGM gene for class A BL
cluster_93	Sphingobium sp. blaSGM gene for class A BL
cluster_94	Sphingobium chlorophenolicumblaSGM gene for class A BL SGM-4
cluster_95	Sphingomonas sp. blaSGM gene for class A ESBL
cluster_96	Stenotrophomonas maltophilia blaL2 gene for class A BL
cluster_97	Pseudomonas aeruginosa blaPME gene for class A ESBL
cluster_98	Desulfovibrio desulfuricans blaDES gene for class A ESBL DES-1
cluster_99	Enterobacter cloacae blaLAP gene for class A BL
