# Supplementary material for: Abundance and prevalence of ESBL coding genes in patients undergoing first line eradication therapy for Helicobacter pylori
Source: PLoS One. 2023 Aug 10;18(8):e0289879. doi: 10.1371/journal.pone.0289879 (PMC10414638; doi:10.1371/journal.pone.0289879)
Supplement: S3 Table — (XLSX) [file pone.0289879.s004.xlsx]

## Sheet: Sheet1
									H.pylori pre-eradication state																											H.pylori post-eradication state
Gene family	Gene	Resistance mechanism	Pre-eradication state: number of samples with detected AMR gene with a 100% sequence similarity	Pre-eradication state: number samples with detected AMR gene with strict sequence similarity	Pre-eradication state: total number of samples with detected AMR gene	Post-eradication state: number of samples with detected AMR gene with a 100% sequence similarity	Post-eradication state: number samples with detected AMR gene with strict sequence similarity	Post-eradication state: total number of samples with detected AMR gene	MG2-1	MG5-1	MG11-1	MG19-1	MG21-1	MG16-1	MG22-1	MG1-1	MG12-1	MG9-1	MG25-1	MG30-1	MG26-1	MG24-1	MG28-1	MG6-1	MG13-1	MG7-1	MG29-1	MG15-1	MG17-1	MG8-1	MG3-1	MG18-1	MG27-1	MG23-1	MG14-1	MG2-2	MG5-2	MG11-2	MG19-2	MG21-2	MG16-2	MG22-2	MG1-2	MG12-2	MG9-2	MG25-2	MG30-2	MG26-2	MG24-2
16s rRNA with mutation conferring resistance to aminoglycoside antibiotics	Mycobacterium tuberculosis 16S rRNA mutation conferring resistance to kanamycin	antibiotic target alteration	0	1	1	0	0	0	0	0	0	0	0	0	0	0	0	0	0	0	0	0	0	0	0	1	0	0	0	0	0	0	0	0	0	0	0	0	0	0	0	0	0	0	0	0	0	0	0
23S rRNA with mutation conferring resistance to macrolide antibiotics	Chlamydia trachomatis 23S rRNA with mutation conferring resistance to macrolide antibiotics	antibiotic target alteration	0	0	0	0	1	1	0	0	0	0	0	0	0	0	0	0	0	0	0	0	0	0	0	0	0	0	0	0	0	0	0	0	0	0	0	0	0	0	0	0	0	0	0	0	0	0	0
	Clostridioides difficile 23S rRNA with mutation conferring resistance to erythromycin and clindamycin	antibiotic target alteration	0	2	2	0	1	1	0	0	0	0	0	0	0	0	0	0	0	0	1	0	0	0	0	0	0	0	1	0	0	0	0	0	0	0	0	0	0	0	0	0	0	0	0	0	0	0	0
AAC(3)	AAC(3)-IV	antibiotic inactivation	1	0	1	2	0	2	2	0	0	0	0	0	0	0	0	0	0	0	0	0	0	0	0	0	0	0	0	0	0	0	0	0	0	0	0	0	0	0	0	0	0	0	0	2	0	0	0
AAC(6')	AAC(6')-Ib7	antibiotic inactivation	0	0	0	0	1	1	0	0	0	0	0	0	0	0	0	0	0	0	0	0	0	0	0	0	0	0	0	0	0	0	0	0	0	0	0	0	0	0	0	0	0	0	0	0	0	0	0
	AAC(6')-Ie-APH(2'')-Ia*	antibiotic inactivation	1	1	2	0	3	3	0	0	0	0	2	0	0	0	0	0	0	1	0	0	0	0	0	0	0	0	0	0	0	0	0	0	0	0	0	0	0	1	1	0	0	0	0	0	0	0	0
	AAC(6')-Ii	antibiotic inactivation	0	0	0	0	3	3	0	0	0	0	0	0	0	0	0	0	0	0	0	0	0	0	0	0	0	0	0	0	0	0	0	0	0	0	0	0	1	0	0	0	0	0	0	0	0	0	0
	AAC(6')-Iid	antibiotic inactivation	1	0	1	0	0	0	0	0	0	0	0	0	0	0	0	0	0	0	0	0	0	0	0	0	0	0	0	2	0	0	0	0	0	0	0	0	0	0	0	0	0	0	0	0	0	0	0
	AAC(6')-Im	antibiotic inactivation	0	0	0	2	1	3	0	0	0	0	0	0	0	0	0	0	0	0	0	0	0	0	0	0	0	0	0	0	0	0	0	0	0	0	0	0	0	0	0	0	0	0	0	0	1	0	0
ABC-F ATP-binding cassette ribosomal protection protein	eatAv	antibiotic target protection	0	0	0	0	3	3	0	0	0	0	0	0	0	0	0	0	0	0	0	0	0	0	0	0	0	0	0	0	0	0	0	0	0	0	0	0	1	0	0	0	0	0	0	0	0	0	0
	lsaA	antibiotic target protection	0	1	1	0	1	1	0	0	0	0	0	0	0	0	0	0	0	0	0	0	0	0	0	0	1	0	0	0	0	0	0	0	0	0	0	0	1	0	0	0	0	0	0	0	0	0	0
	lsaE	antibiotic target protection	0	0	0	0	1	1	0	0	0	0	0	0	0	0	0	0	0	0	0	0	0	0	0	0	0	0	0	0	0	0	0	0	0	0	0	0	0	0	0	0	0	0	1	0	0	0	0
	mel	antibiotic target protection	0	3	3	0	5	5	0	0	0	0	0	0	0	1	0	0	1	0	0	0	0	0	0	0	0	0	0	1	0	0	0	0	0	1	0	0	0	0	0	0	0	0	0	0	1	0	0
	msrC	antibiotic target protection	0	0	0	0	2	2	0	0	0	0	0	0	0	0	0	0	0	0	0	0	0	0	0	0	0	0	0	0	0	0	0	0	0	0	0	0	1	0	0	0	0	0	0	0	0	0	0
	poxtA	antibiotic target protection	0	8	8	0	9	9	0	1	1	1	0	0	0	0	0	0	0	1	0	0	0	0	0	1	1	1	0	0	0	0	0	1	0	0	1	0	0	1	0	0	1	0	0	1	0	0	1
ACI beta-lactamase	ACI-1	antibiotic inactivation	3	1	4	2	0	2	0	0	0	0	2	0	0	0	0	0	0	0	1	2	0	2	0	0	0	0	0	0	0	0	0	0	0	0	0	0	0	2	0	0	0	0	0	0	0	0	0
ACT beta-lactamase	ACT-12	antibiotic inactivation	0	1	1	0	0	0	0	0	0	0	0	0	0	0	1	0	0	0	0	0	0	0	0	0	0	0	0	0	0	0	0	0	0	0	0	0	0	0	0	0	0	0	0	0	0	0	0
ANT(3'')	ANT(3'')-IIa	antibiotic inactivation	0	1	1	0	0	0	0	0	0	1	0	0	0	0	0	0	0	0	0	0	0	0	0	0	0	0	0	0	0	0	0	0	0	0	0	0	0	0	0	0	0	0	0	0	0	0	0
	aadA	antibiotic inactivation	0	1	1	0	1	1	0	0	0	1	0	0	0	0	0	0	0	0	0	0	0	0	0	0	0	0	0	0	0	0	0	0	0	0	0	0	0	0	0	0	0	0	0	0	0	0	0
	aadA15	antibiotic inactivation	0	0	0	0	1	1	0	0	0	0	0	0	0	0	0	0	0	0	0	0	0	0	0	0	0	0	0	0	0	0	0	0	0	0	0	0	1	0	0	0	0	0	0	0	0	0	0
	aadA24	antibiotic inactivation	0	0	0	0	1	1	0	0	0	0	0	0	0	0	0	0	0	0	0	0	0	0	0	0	0	0	0	0	0	0	0	0	0	0	0	0	1	0	0	0	0	0	0	0	0	0	0
ANT(6)	ANT(6)-Ia	antibiotic inactivation	1	2	3	0	0	0	0	0	0	0	0	1	0	0	0	0	0	0	0	0	0	0	0	0	2	0	0	1	0	0	0	0	0	0	0	0	0	0	0	0	0	0	0	0	0	0	0
	ANT(6)-Ib	antibiotic inactivation	0	2	2	0	3	3	1	1	0	0	0	0	0	0	0	0	0	0	0	0	0	0	0	0	0	0	0	0	0	0	0	0	0	0	1	0	0	0	0	0	0	0	0	0	0	0	0
	aad(6)	antibiotic inactivation	0	13	13	0	8	8	0	0	1	0	1	1	1	1	0	0	1	1	0	0	0	0	1	1	1	1	0	1	0	0	0	0	1	0	0	0	0	0	1	0	1	0	0	0	0	1	0
	aadS	antibiotic inactivation	22	1	23	18	7	25	2	0	2	2	2	2	2	2	2	2	2	0	2	0	2	0	1	2	2	2	2	2	2	2	2	2	2	2	0	2	2	2	2	1	2	2	2	2	1	2	0
APH(2'')	AAC(6')-Ie-APH(2'')-Ia*	antibiotic inactivation	1	1	2	0	3	3	0	0	0	0	2	0	0	0	0	0	0	1	0	0	0	0	0	0	0	0	0	0	0	0	0	0	0	0	0	0	0	1	1	0	0	0	0	0	0	0	0
	APH(2'')-IIa	antibiotic inactivation	0	0	0	0	2	2	0	0	0	0	0	0	0	0	0	0	0	0	0	0	0	0	0	0	0	0	0	0	0	0	0	0	0	0	0	0	0	0	0	0	0	0	0	0	0	0	0
APH(3'')	APH(3'')-Ib	antibiotic inactivation	0	7	7	0	5	5	1	0	1	0	0	0	0	0	0	1	0	0	0	0	1	1	0	0	0	0	1	0	0	1	0	0	0	0	0	0	0	1	0	0	0	0	0	1	0	0	0
	APH(3')-IIIa	antibiotic inactivation	10	4	14	10	3	13	2	0	0	0	2	1	2	2	0	0	2	2	2	0	1	0	2	2	1	2	0	0	0	0	0	0	1	0	2	0	0	1	2	2	2	0	0	0	0	2	0
APH(4)	APH(4)-Ia	antibiotic inactivation	1	0	1	1	1	2	2	0	0	0	0	0	0	0	0	0	0	0	0	0	0	0	0	0	0	0	0	0	0	0	0	0	0	0	0	0	0	0	0	0	0	0	0	1	0	0	0
APH(6)	APH(6)-Id	antibiotic inactivation	0	7	7	0	5	5	1	0	1	0	0	0	0	0	0	1	0	0	0	0	1	1	0	0	0	0	1	0	0	1	0	0	0	0	0	0	0	1	0	0	0	0	0	1	0	0	0
ATP-binding cassette (ABC) antibiotic efflux pump	Escherichia coli soxR with mutation conferring antibiotic resistance*	antibiotic target alteration	0	5	5	0	7	7	0	0	0	0	0	0	0	0	0	1	0	0	0	0	0	0	1	0	1	0	1	1	0	0	0	0	0	0	0	0	0	0	1	1	0	0	0	0	0	0	1
	Escherichia coli soxS with mutation conferring antibiotic resistance*	antibiotic target alteration	0	6	6	0	9	9	0	0	0	0	0	0	0	0	1	1	0	0	0	0	0	0	1	0	1	0	1	1	0	0	0	0	0	0	0	0	0	0	1	1	1	0	1	0	0	0	1
	efrA	antibiotic efflux	0	1	1	0	2	2	0	0	0	0	0	0	0	0	0	0	0	0	0	0	0	0	0	0	1	0	0	0	0	0	0	0	0	0	0	0	1	0	0	0	0	0	0	0	0	0	0
	efrB	antibiotic efflux	0	1	1	0	1	1	0	0	0	0	0	0	0	0	0	0	0	0	0	0	0	0	0	0	1	0	0	0	0	0	0	0	0	0	0	0	1	0	0	0	0	0	0	0	0	0	0
	lmrD	antibiotic efflux	0	4	4	0	3	3	0	0	1	0	0	0	0	0	1	0	1	0	0	1	0	0	0	0	0	0	0	0	0	0	0	0	0	0	0	0	0	0	0	0	0	0	0	1	0	0	0
	msbA	antibiotic efflux	1	5	6	2	6	8	0	0	0	0	0	0	0	0	1	1	0	0	0	0	0	0	1	0	1	0	1	2	0	0	0	0	0	0	0	0	0	0	2	1	1	0	1	0	0	0	2
	patB	antibiotic efflux	0	0	0	0	1	1	0	0	0	0	0	0	0	0	0	0	0	0	0	0	0	0	0	0	0	0	0	0	0	0	0	0	0	0	0	0	0	0	0	0	1	0	0	0	0	0	0
	tetA(46)	antibiotic efflux	0	2	2	0	0	0	0	0	1	0	0	0	0	0	0	0	0	0	0	0	0	0	0	0	0	0	0	1	0	0	0	0	0	0	0	0	0	0	0	0	0	0	0	0	0	0	0
	tetB(46)	antibiotic efflux	0	2	2	0	1	1	0	0	1	0	0	0	0	0	0	0	0	0	0	0	0	0	0	0	0	0	0	1	0	0	0	0	0	0	0	1	0	0	0	0	0	0	0	0	0	0	0
	tolC*	antibiotic efflux	1	6	7	1	7	8	0	0	0	0	0	1	0	0	1	1	0	0	0	0	0	0	1	0	1	0	1	2	0	0	0	0	0	0	0	0	0	0	2	1	1	0	1	0	0	0	1
	yojI	antibiotic efflux	0	6	6	1	7	8	0	0	0	0	0	0	0	0	1	1	0	0	0	0	0	0	1	0	1	0	1	1	0	0	0	0	0	0	0	0	0	0	2	1	1	0	0	0	0	0	1
CMY beta-lactamase	CMY-105	antibiotic inactivation	0	0	0	0	1	1	0	0	0	0	0	0	0	0	0	0	0	0	0	0	0	0	0	0	0	0	0	0	0	0	0	0	0	0	0	0	0	0	0	0	0	0	1	0	0	0	0
	CMY-116	antibiotic inactivation	0	1	1	0	0	0	0	0	0	0	0	0	0	0	1	0	0	0	0	0	0	0	0	0	0	0	0	0	0	0	0	0	0	0	0	0	0	0	0	0	0	0	0	0	0	0	0
	CMY-70	antibiotic inactivation	0	0	0	0	1	1	0	0	0	0	0	0	0	0	0	0	0	0	0	0	0	0	0	0	0	0	0	0	0	0	0	0	0	0	1	0	0	0	0	0	0	0	0	0	0	0	0
	CblA-1	antibiotic inactivation	4	13	17	4	15	19	2	0	1	1	1	1	1	0	2	1	1	0	0	0	0	1	1	2	1	0	1	0	0	2	1	0	1	2	0	1	0	1	1	1	0	1	1	1	2	0	1
Cfr 23S ribosomal RNA methyltransferase	clcD	antibiotic target alteration	0	1	1	0	1	1	1	0	0	0	0	0	0	0	0	0	0	0	0	0	0	0	0	0	0	0	0	0	0	0	0	0	0	0	0	0	0	0	0	0	0	0	0	0	0	0	0
CfxA beta-lactamase	CfxA2	antibiotic inactivation	4	12	16	4	12	16	2	0	1	1	0	0	0	1	0	2	1	1	1	0	0	1	0	1	0	0	1	1	2	1	2	0	1	0	0	1	1	0	0	0	1	1	2	1	2	1	0
	CfxA3	antibiotic inactivation	0	1	1	0	2	2	0	0	0	0	1	0	0	0	0	0	0	0	0	0	0	0	0	0	0	0	0	0	0	0	0	0	0	0	0	0	0	1	0	0	0	0	0	0	0	0	0
	CfxA4	antibiotic inactivation	0	1	1	0	0	0	0	0	0	0	0	0	0	0	0	0	0	0	0	0	0	0	0	1	0	0	0	0	0	0	0	0	0	0	0	0	0	0	0	0	0	0	0	0	0	0	0
	CfxA5	antibiotic inactivation	0	0	0	1	0	1	0	0	0	0	0	0	0	0	0	0	0	0	0	0	0	0	0	0	0	0	0	0	0	0	0	0	0	2	0	0	0	0	0	0	0	0	0	0	0	0	0
	CfxA6	antibiotic inactivation	0	18	18	0	12	12	0	0	1	1	0	0	0	1	1	0	0	1	1	1	1	1	1	1	0	1	0	1	1	1	1	1	1	0	0	0	1	0	0	0	1	1	0	0	0	1	0
Erm 23S ribosomal RNA methyltransferase	Erm(35)	antibiotic target alteration	0	1	1	0	1	1	0	0	1	0	0	0	0	0	0	0	0	0	0	0	0	0	0	0	0	0	0	0	0	0	0	0	0	0	0	1	0	0	0	0	0	0	0	0	0	0	0
	ErmB	antibiotic target alteration	0	21	21	0	25	25	1	0	1	0	1	1	1	1	1	1	1	1	0	0	1	1	1	1	1	1	1	1	0	1	1	0	1	1	1	1	0	1	1	1	1	1	1	1	1	1	1
	ErmF	antibiotic target alteration	0	24	24	0	27	27	1	0	1	1	1	1	1	1	1	1	1	1	1	0	1	0	1	1	1	1	1	1	1	1	1	1	1	1	1	1	1	1	1	1	1	1	1	1	1	1	1
	ErmG	antibiotic target alteration	0	11	11	0	14	14	1	0	0	0	1	0	0	1	0	1	1	0	1	0	1	1	0	0	0	0	1	0	0	1	0	0	1	1	0	0	0	1	1	0	1	0	1	1	1	1	0
	ErmQ	antibiotic target alteration	2	1	3	1	1	2	0	0	0	0	0	0	0	2	0	0	0	0	0	0	0	0	0	0	1	0	2	0	0	0	0	0	0	0	0	0	1	0	0	0	0	0	0	0	0	0	0
	ErmT	antibiotic target alteration	0	0	0	0	3	3	0	0	0	0	0	0	0	0	0	0	0	0	0	0	0	0	0	0	0	0	0	0	0	0	0	0	0	0	0	0	0	0	1	0	0	1	0	0	0	0	0
General Bacterial Porin with reduced permeability to beta-lactams	Escherichia coli soxS with mutation conferring antibiotic resistance*	antibiotic target alteration	0	6	6	0	9	9	0	0	0	0	0	0	0	0	1	1	0	0	0	0	0	0	1	0	1	0	1	1	0	0	0	0	0	0	0	0	0	0	1	1	1	0	1	0	0	0	1
	marA*	reduced permeability to antibiotic	0	7	7	5	2	7	0	0	1	0	0	0	0	0	1	1	0	0	0	0	0	0	1	0	1	0	1	1	0	0	0	0	0	0	0	0	0	0	2	1	2	0	0	0	0	0	2
	ramA*	reduced permeability to antibiotic	0	1	1	0	0	0	0	0	0	0	0	0	0	0	1	0	0	0	0	0	0	0	0	0	0	0	0	0	0	0	0	0	0	0	0	0	0	0	0	0	0	0	0	0	0	0	0
OXA beta-lactamase	OXA-347	antibiotic inactivation	4	1	5	7	0	7	2	0	2	0	0	0	0	0	0	0	0	1	0	0	0	0	0	0	0	0	2	0	0	0	2	0	0	0	0	2	0	0	0	0	0	0	0	2	0	0	0
Penicillin-binding protein mutations conferring resistance to beta-lactam antibiotics	Haemophilus influenzae PBP3 conferring resistance to beta-lactam antibiotics	antibiotic target alteration	0	4	4	0	6	6	0	0	0	0	0	0	0	0	0	1	0	0	0	0	0	0	1	0	1	0	0	1	0	0	0	0	0	0	0	0	0	0	1	0	1	0	0	0	0	0	1
TEM beta-lactamase	TEM-1	antibiotic inactivation	4	0	4	4	0	4	2	0	0	0	0	0	0	0	0	2	0	0	0	0	0	0	2	0	0	0	2	0	0	0	0	0	0	0	0	0	0	0	0	0	0	0	0	0	0	0	0
	TEM-116	antibiotic inactivation	0	1	1	0	0	0	0	0	0	0	0	0	0	0	0	0	0	0	0	0	0	0	0	1	0	0	0	0	0	0	0	0	0	0	0	0	0	0	0	0	0	0	0	0	0	0	0
	TEM-137	antibiotic inactivation	0	0	0	0	1	1	0	0	0	0	0	0	0	0	0	0	0	0	0	0	0	0	0	0	0	0	0	0	0	0	0	0	0	0	0	0	0	0	0	0	0	0	0	1	0	0	0
	TEM-157	antibiotic inactivation	0	1	1	0	0	0	0	0	0	0	0	0	0	0	0	0	0	0	0	0	0	0	0	1	0	0	0	0	0	0	0	0	0	0	0	0	0	0	0	0	0	0	0	0	0	0	0
	TEM-213	antibiotic inactivation	0	0	0	0	1	1	0	0	0	0	0	0	0	0	0	0	0	0	0	0	0	0	0	0	0	0	0	0	0	0	0	0	0	0	0	0	0	0	0	0	0	0	0	1	0	0	0
	TEM-43	antibiotic inactivation	0	1	1	0	0	0	0	0	0	0	0	0	0	0	0	0	0	0	0	0	0	0	0	0	0	0	0	1	0	0	0	0	0	0	0	0	0	0	0	0	0	0	0	0	0	0	0
ampC-type beta-lactamase	Escherichia coli ampC	antibiotic inactivation	0	4	4	1	6	7	0	0	0	0	0	1	0	0	0	0	0	0	0	0	0	0	1	0	1	0	0	1	0	0	0	0	0	0	0	0	0	0	2	1	1	0	0	0	0	0	1
	Escherichia coli ampC1 beta-lactamase	antibiotic inactivation	0	2	2	2	4	6	0	0	0	0	0	0	0	0	0	0	0	0	0	0	0	0	1	0	0	0	0	1	0	0	0	0	0	0	0	0	0	1	2	0	1	0	0	0	0	0	2
	Escherichia coli ampH	antibiotic inactivation	0	7	7	1	6	7	0	0	0	0	0	1	0	0	0	1	0	0	0	1	0	0	1	0	1	0	1	1	0	0	0	0	0	0	0	0	0	0	2	1	1	0	0	0	0	0	1
antibiotic-resistant GlpT	Escherichia coli GlpT with mutation conferring resistance to fosfomycin	antibiotic target alteration	0	4	4	0	3	3	0	0	0	0	0	0	0	0	0	1	0	0	0	0	0	0	1	0	1	0	0	1	0	0	0	0	0	0	0	0	0	0	0	0	0	0	0	0	0	0	1
antibiotic-resistant UhpT	Escherichia coli UhpT with mutation conferring resistance to fosfomycin	antibiotic target alteration	0	3	3	0	1	1	0	0	1	0	0	0	0	0	1	1	0	0	0	0	0	0	0	0	0	0	0	0	0	0	0	0	0	0	0	0	0	0	0	0	0	0	1	0	0	0	0
antibiotic-resistant cya adenylate cyclase	Escherichia coli CyaA with mutation conferring resistance to fosfomycin	antibiotic target alteration	0	0	0	0	2	2	0	0	0	0	0	0	0	0	0	0	0	0	0	0	0	0	0	0	0	0	0	0	0	0	0	0	0	0	0	0	0	0	0	0	0	0	0	0	0	0	0
antibiotic-resistant isoleucyl-tRNA synthetase (ileS)	Bifidobacteria intrinsic ileS conferring resistance to mupirocin	antibiotic target alteration	0	7	7	0	6	6	0	0	1	0	0	0	0	0	0	0	1	1	0	0	0	0	0	0	1	1	0	1	0	0	1	0	0	1	0	1	0	0	0	0	0	0	1	1	0	0	1
cepA beta-lactamase	cepA beta-lactamase	antibiotic inactivation	1	1	2	0	5	5	0	0	1	0	0	0	0	0	0	0	2	0	0	0	0	0	0	0	0	0	0	0	0	0	0	0	0	0	1	0	0	0	1	0	0	0	0	1	0	0	0
chloramphenicol acetyltransferase (CAT)	Campylobacter coli chloramphenicol acetyltransferase	antibiotic inactivation	1	19	20	0	23	23	1	2	1	1	1	1	1	0	1	1	0	0	0	0	0	1	1	1	0	1	1	1	1	1	1	1	1	1	1	0	1	1	1	1	1	1	1	0	1	0	0
	Vibrio anguillarum chloramphenicol acetyltransferase	antibiotic inactivation	0	0	0	0	1	1	0	0	0	0	0	0	0	0	0	0	0	0	0	0	0	0	0	0	0	0	0	0	0	0	0	0	0	0	0	0	0	0	0	0	0	0	0	0	0	0	0
	catI	antibiotic inactivation	1	0	1	0	0	0	0	0	0	0	0	0	0	0	0	2	0	0	0	0	0	0	0	0	0	0	0	0	0	0	0	0	0	0	0	0	0	0	0	0	0	0	0	0	0	0	0
	catIII	antibiotic inactivation	0	1	1	0	0	0	0	0	0	0	0	0	0	0	0	0	0	0	0	0	1	0	0	0	0	0	0	0	0	0	0	0	0	0	0	0	0	0	0	0	0	0	0	0	0	0	0
	catP	antibiotic inactivation	3	3	6	2	1	3	1	2	0	0	0	0	2	0	0	0	0	1	0	0	0	0	0	0	2	0	0	0	0	0	0	1	0	0	0	0	0	0	0	0	0	0	0	0	0	0	0
	catS	antibiotic inactivation	0	13	13	0	15	15	1	0	1	1	1	0	1	1	0	1	1	0	0	0	1	0	0	0	0	0	1	1	0	0	0	1	1	1	1	1	1	0	0	1	0	0	1	1	1	0	0
elfamycin resistant EF-Tu	Escherichia coli EF-Tu mutants conferring resistance to Pulvomycin	antibiotic target alteration	0	10	10	0	12	12	0	0	1	1	0	1	0	0	1	1	0	0	0	1	0	0	1	0	1	0	1	1	0	0	0	0	0	0	1	0	1	0	1	1	1	0	1	0	0	0	1
fosfomycin thiol transferase	FosA2	antibiotic inactivation	0	1	1	0	0	0	0	0	0	0	0	0	0	0	1	0	0	0	0	0	0	0	0	0	0	0	0	0	0	0	0	0	0	0	0	0	0	0	0	0	0	0	0	0	0	0	0
	FosA5	antibiotic inactivation	0	1	1	0	0	0	0	0	1	0	0	0	0	0	0	0	0	0	0	0	0	0	0	0	0	0	0	0	0	0	0	0	0	0	0	0	0	0	0	0	0	0	0	0	0	0	0
glycopeptide resistance gene cluster	vanG*	antibiotic target alteration	0	1	1	0	0	0	0	1	0	0	0	0	0	0	0	0	0	0	0	0	0	0	0	0	0	0	0	0	0	0	0	0	0	0	0	0	0	0	0	0	0	0	0	0	0	0	0
	vanI*	antibiotic target alteration	0	16	16	0	14	14	1	0	0	0	1	1	1	1	0	0	1	1	0	1	1	0	1	1	1	1	1	0	0	1	0	0	1	0	1	0	1	1	0	1	1	0	0	0	0	1	0
	vanRG*	antibiotic target alteration	0	5	5	0	5	5	0	1	0	0	0	1	0	0	0	0	0	0	0	0	0	0	1	0	0	0	0	0	0	1	0	0	1	0	0	0	0	0	1	0	0	0	0	0	0	0	0
	vanTG*	antibiotic target alteration	0	1	1	0	2	2	0	1	0	0	0	0	0	0	0	0	0	0	0	0	0	0	0	0	0	0	0	0	0	0	0	0	0	0	0	0	0	0	0	0	0	0	0	0	0	0	0
	vanUG*	antibiotic target alteration	0	0	0	0	2	2	0	0	0	0	0	0	0	0	0	0	0	0	0	0	0	0	0	0	0	0	0	0	0	0	0	0	0	0	0	0	0	0	0	0	0	0	0	0	0	1	0
	vanXYG*	antibiotic target alteration	0	4	4	0	5	5	0	1	0	0	0	0	0	0	0	0	0	0	0	0	0	0	0	0	0	0	0	1	1	0	0	0	1	0	0	0	0	0	1	1	0	1	0	0	0	0	0
kdpDE	kdpE	antibiotic efflux	0	7	7	1	7	8	0	0	0	0	0	1	0	0	1	1	0	0	0	0	0	0	1	0	1	0	1	1	0	0	0	0	0	0	0	0	0	0	2	1	1	0	0	0	0	0	1
lincosamide nucleotidyltransferase (LNU)	LnuP	antibiotic inactivation	2	1	3	1	0	1	0	2	0	0	0	0	0	0	0	0	0	0	2	0	0	0	0	0	1	0	0	0	0	0	0	0	0	0	0	0	0	0	0	0	0	0	0	0	0	0	0
	lnuC	antibiotic inactivation	0	22	22	0	21	21	1	1	1	1	1	1	1	0	1	1	1	1	1	0	1	1	1	1	1	1	1	1	0	1	0	0	1	1	1	0	0	1	0	1	0	1	1	1	1	1	1
macrolide esterase	EreD	antibiotic inactivation	0	2	2	0	5	5	0	0	0	0	0	0	0	0	0	0	0	0	0	0	0	0	0	1	0	0	0	0	0	0	1	0	0	0	0	0	0	0	0	0	0	0	0	1	0	0	0
macrolide phosphotransferase (MPH)	mphA	antibiotic inactivation	0	0	0	1	0	1	0	0	0	0	0	0	0	0	0	0	0	0	0	0	0	0	0	0	0	0	0	0	0	0	0	0	0	0	0	0	0	0	0	0	0	0	0	0	0	0	0
	mphB	antibiotic inactivation	0	2	2	0	5	5	0	0	0	0	0	0	0	0	0	0	0	0	0	0	0	0	1	0	0	0	0	1	0	0	0	0	0	0	0	0	0	0	1	0	1	0	0	0	0	0	1
major facilitator superfamily (MFS) antibiotic efflux pump	Escherichia coli mdfA	antibiotic efflux	0	3	3	0	7	7	0	0	0	0	0	0	0	0	1	0	0	0	0	0	0	0	0	0	1	0	0	1	0	0	0	0	0	0	0	0	0	1	1	0	1	0	0	0	0	0	1
	Escherichia coli soxR with mutation conferring antibiotic resistance*	antibiotic efflux	0	5	5	0	7	7	0	0	0	0	0	0	0	0	0	1	0	0	0	0	0	0	1	0	1	0	1	1	0	0	0	0	0	0	0	0	0	0	1	1	0	0	0	0	0	0	1
	Escherichia coli soxS with mutation conferring antibiotic resistance*	antibiotic efflux	0	6	6	0	9	9	0	0	0	0	0	0	0	0	1	1	0	0	0	0	0	0	1	0	1	0	1	1	0	0	0	0	0	0	0	0	0	0	1	1	1	0	1	0	0	0	1
	H-NS*	antibiotic efflux	1	3	4	4	3	7	0	0	0	0	0	0	0	0	1	0	0	0	0	0	0	0	1	0	2	0	0	1	0	0	0	0	0	0	0	0	0	0	2	1	1	0	1	0	0	0	2
	Klebsiella pneumoniae KpnE	antibiotic efflux	0	4	4	0	6	6	0	0	0	0	0	0	0	0	1	0	0	0	0	0	0	0	1	0	1	0	0	1	0	0	0	0	0	0	0	0	0	0	1	0	1	0	0	0	0	0	1
	Klebsiella pneumoniae KpnF	antibiotic efflux	0	4	4	0	6	6	0	0	0	0	0	0	0	0	1	0	0	0	0	0	0	0	1	0	1	0	0	1	0	0	0	0	0	0	0	0	0	0	1	0	1	0	0	0	0	0	1
	Klebsiella pneumoniae KpnG	antibiotic efflux	0	1	1	0	0	0	0	0	1	0	0	0	0	0	0	0	0	0	0	0	0	0	0	0	0	0	0	0	0	0	0	0	0	0	0	0	0	0	0	0	0	0	0	0	0	0	0
	Klebsiella pneumoniae KpnH	antibiotic efflux	0	1	1	0	4	4	0	0	0	0	0	0	0	0	0	0	0	0	0	0	0	0	1	0	0	0	0	0	0	0	0	0	0	0	0	0	0	0	0	1	0	0	0	0	0	0	0
	Mef(En2)	antibiotic efflux	0	20	20	0	22	22	1	0	1	1	1	1	1	0	1	1	1	1	0	1	1	1	0	1	1	1	1	0	0	1	1	0	1	1	1	1	1	1	1	1	0	1	1	1	0	1	1
	efmA	antibiotic efflux	0	0	0	0	2	2	0	0	0	0	0	0	0	0	0	0	0	0	0	0	0	0	0	0	0	0	0	0	0	0	0	0	0	0	0	0	1	0	0	0	0	0	0	0	0	0	0
	emrA	antibiotic efflux	0	6	6	1	9	10	0	0	0	0	0	1	0	0	0	1	0	0	0	0	0	0	1	0	1	0	1	1	0	0	0	0	0	0	0	0	0	1	2	1	1	0	0	0	0	0	1
	emrB	antibiotic efflux	1	6	7	1	7	8	0	0	0	0	0	1	0	0	1	1	0	0	0	0	0	0	1	0	1	0	1	2	0	0	0	0	0	0	0	0	0	0	2	0	1	0	1	0	0	0	1
	emrK	antibiotic efflux	0	5	5	0	5	5	0	0	0	1	0	1	0	0	0	0	0	0	0	0	0	0	1	0	1	0	0	1	0	0	0	0	0	0	0	0	0	0	1	0	0	0	0	0	0	0	1
	emrR	antibiotic efflux	2	5	7	3	5	8	0	0	1	0	0	1	0	0	1	1	0	0	0	0	0	0	1	0	2	0	0	2	0	0	0	0	0	0	0	0	0	1	1	1	1	0	0	0	0	0	1
	emrY	antibiotic efflux	0	4	4	1	6	7	0	0	0	0	0	0	0	0	0	1	0	0	0	0	0	0	1	0	1	0	0	1	0	0	0	0	0	0	0	0	0	0	2	1	1	0	0	0	0	0	1
	evgA*	antibiotic efflux	2	2	4	4	4	8	0	0	0	0	0	0	0	0	0	1	0	0	0	0	0	0	1	0	2	0	0	2	0	0	0	0	0	0	0	0	0	0	2	1	1	0	0	0	0	0	2
	evgS*	antibiotic efflux	0	6	6	1	9	10	0	0	0	1	0	0	0	0	0	1	0	0	0	0	0	0	1	0	1	0	1	1	0	0	0	0	0	0	0	0	0	0	2	1	1	0	0	0	0	0	1
	floR	antibiotic efflux	0	1	1	0	3	3	1	0	0	0	0	0	0	0	0	0	0	0	0	0	0	0	0	0	0	0	0	0	0	0	0	0	0	0	0	0	0	0	0	0	0	0	0	1	0	0	0
	mdtG	antibiotic efflux	0	6	6	1	7	8	0	0	0	1	0	1	0	0	0	1	0	0	0	0	0	0	1	0	1	0	0	1	0	0	0	0	0	0	0	0	0	0	2	1	1	0	0	0	0	0	1
	mdtH	antibiotic efflux	1	5	6	3	5	8	0	0	0	0	0	0	0	0	0	1	0	0	0	1	0	0	1	0	2	0	1	1	0	0	0	0	0	0	0	0	0	0	1	1	0	0	1	0	0	0	1
	mdtM	antibiotic efflux	0	2	2	0	5	5	0	0	0	0	0	0	0	0	0	1	0	0	0	0	0	0	0	0	0	0	0	1	0	0	0	0	0	0	0	0	0	0	1	0	1	0	0	0	0	0	1
	mdtN	antibiotic efflux	0	5	5	1	7	8	0	0	0	0	0	0	0	0	0	1	0	0	0	0	0	0	1	0	1	0	1	1	0	0	0	0	0	0	0	0	0	0	2	1	1	0	0	0	0	0	1
	mdtO	antibiotic efflux	0	6	6	0	9	9	0	0	0	0	0	1	0	0	0	1	0	0	0	0	0	0	1	0	1	0	1	1	0	0	0	0	0	0	0	0	0	0	1	1	1	0	0	0	0	0	1
	mdtP	antibiotic efflux	0	6	6	1	9	10	0	0	0	0	0	1	0	0	0	1	0	0	0	1	0	0	1	0	1	0	0	1	0	0	0	0	0	0	0	0	0	0	2	1	1	0	0	0	0	0	1
	mefB	antibiotic efflux	0	0	0	0	1	1	0	0	0	0	0	0	0	0	0	0	0	0	0	0	0	0	0	0	0	0	0	0	0	0	0	0	0	0	0	0	0	0	0	0	0	0	0	0	0	0	0
	tet(40)	antibiotic efflux	0	23	23	0	27	27	1	1	1	1	1	1	1	1	1	1	1	1	1	0	1	1	1	1	1	1	1	1	0	1	0	0	1	1	1	1	1	1	1	1	1	1	1	1	1	1	1
	tet(45)	antibiotic efflux	0	2	2	0	0	0	0	0	0	0	0	0	0	0	1	1	0	0	0	0	0	0	0	0	0	0	0	0	0	0	0	0	0	0	0	0	0	0	0	0	0	0	0	0	0	0	0
	tet(A)	antibiotic efflux	0	1	1	0	3	3	0	0	0	0	0	0	0	0	0	0	0	0	0	0	0	0	1	0	0	0	0	0	0	0	0	0	0	0	0	0	0	0	0	0	0	0	0	0	0	0	0
	tet(B)	antibiotic efflux	0	2	2	0	0	0	0	0	0	0	0	0	0	0	0	1	0	0	0	0	0	0	0	0	0	0	0	1	0	0	0	0	0	0	0	0	0	0	0	0	0	0	0	0	0	0	0
	tet(L)	antibiotic efflux	0	0	0	0	2	2	0	0	0	0	0	0	0	0	0	0	0	0	0	0	0	0	0	0	0	0	0	0	0	0	0	0	0	0	0	0	0	0	0	0	0	1	0	0	0	0	0
	tetA(P)	antibiotic efflux	0	2	2	0	0	0	0	0	0	0	0	0	0	0	0	0	0	0	0	0	0	0	0	0	0	0	0	1	0	0	0	0	1	0	0	0	0	0	0	0	0	0	0	0	0	0	0
	tetR	antibiotic efflux	0	1	1	0	0	0	0	0	0	0	0	0	0	0	0	1	0	0	0	0	0	0	0	0	0	0	0	0	0	0	0	0	0	0	0	0	0	0	0	0	0	0	0	0	0	0	0
	tolC*	antibiotic efflux	1	6	7	1	7	8	0	0	0	0	0	1	0	0	1	1	0	0	0	0	0	0	1	0	1	0	1	2	0	0	0	0	0	0	0	0	0	0	2	1	1	0	1	0	0	0	1
multidrug and toxic compound extrusion (MATE) transporter	emeA	antibiotic efflux	0	1	1	0	1	1	0	0	0	0	0	0	0	0	0	0	0	0	0	0	0	0	0	0	1	0	0	0	0	0	0	0	0	0	0	0	1	0	0	0	0	0	0	0	0	0	0
pmr phosphoethanolamine transferase	eptA	antibiotic target alteration	0	6	6	0	10	10	0	0	0	0	0	1	0	0	0	1	0	0	0	1	0	0	1	0	1	0	0	1	0	0	0	0	0	0	0	0	0	0	1	1	1	0	1	0	0	0	1
	pmrF	antibiotic target alteration	0	5	5	2	6	8	0	0	0	0	0	0	0	0	0	1	0	0	0	0	0	0	1	0	1	0	1	1	0	0	0	0	0	0	0	0	0	1	2	1	1	0	0	0	0	0	2
	ugd	antibiotic target alteration	0	5	5	0	6	6	0	0	0	0	0	0	0	0	0	1	0	0	0	0	0	0	1	0	1	0	1	1	0	0	0	0	0	0	0	0	0	0	0	1	0	0	0	0	0	0	1
quinolone resistance protein (qnr)	QnrB67	antibiotic target protection	0	1	1	0	0	0	0	0	0	0	0	0	0	0	1	0	0	0	0	0	0	0	0	0	0	0	0	0	0	0	0	0	0	0	0	0	0	0	0	0	0	0	0	0	0	0	0
	QnrB70	antibiotic target protection	0	0	0	0	1	1	0	0	0	0	0	0	0	0	0	0	0	0	0	0	0	0	0	0	0	0	0	0	0	0	0	0	0	0	0	0	0	0	0	0	0	0	1	0	0	0	0
resistance-nodulation-cell division (RND) antibiotic efflux pump	CRP	antibiotic efflux	0	6	6	0	7	7	0	0	1	0	0	0	0	0	1	0	0	0	0	0	0	0	1	0	1	0	1	1	0	0	0	0	0	0	0	0	0	0	1	0	0	0	1	0	0	0	1
	Enterobacter cloacae acrA	antibiotic efflux	0	1	1	0	0	0	0	0	0	0	0	0	0	0	1	0	0	0	0	0	0	0	0	0	0	0	0	0	0	0	0	0	0	0	0	0	0	0	0	0	0	0	0	0	0	0	0
	Escherichia coli acrA	antibiotic efflux	1	4	5	2	8	10	0	0	0	0	0	0	0	0	0	1	0	0	0	0	0	0	1	0	1	0	1	2	0	0	0	0	0	0	1	0	0	0	2	1	1	0	0	0	0	0	2
	Escherichia coli acrR with mutation conferring multidrug antibiotic resistance	antibiotic efflux	0	5	5	0	8	8	0	0	0	0	0	0	0	0	0	1	0	0	0	0	0	0	1	0	1	0	1	1	0	0	0	0	0	0	0	0	0	1	1	1	1	0	0	0	0	0	1
	Escherichia coli marR mutant conferring antibiotic resistance	antibiotic efflux	0	6	6	0	6	6	0	0	1	0	0	0	0	0	1	1	0	0	0	0	0	0	1	0	1	0	0	1	0	0	0	0	0	0	0	0	0	0	1	0	1	0	0	0	0	0	1
	Escherichia coli soxR with mutation conferring antibiotic resistance*	antibiotic efflux	0	5	5	0	7	7	0	0	0	0	0	0	0	0	0	1	0	0	0	0	0	0	1	0	1	0	1	1	0	0	0	0	0	0	0	0	0	0	1	1	0	0	0	0	0	0	1
	Escherichia coli soxS with mutation conferring antibiotic resistance*	antibiotic efflux	0	6	6	0	9	9	0	0	0	0	0	0	0	0	1	1	0	0	0	0	0	0	1	0	1	0	1	1	0	0	0	0	0	0	0	0	0	0	1	1	1	0	1	0	0	0	1
	H-NS*	antibiotic efflux	1	3	4	4	3	7	0	0	0	0	0	0	0	0	1	0	0	0	0	0	0	0	1	0	2	0	0	1	0	0	0	0	0	0	0	0	0	0	2	1	1	0	1	0	0	0	2
	acrB	antibiotic efflux	1	6	7	2	7	9	0	0	0	1	0	0	0	0	1	1	0	0	0	0	0	0	1	0	1	0	1	2	0	0	0	0	0	0	1	0	0	0	2	1	1	0	1	0	0	0	2
	acrD	antibiotic efflux	0	7	7	1	9	10	0	0	0	0	0	1	0	0	1	1	0	0	0	0	0	0	1	0	1	0	1	1	0	0	0	0	0	0	0	0	0	0	2	1	1	0	0	0	0	0	1
	acrE	antibiotic efflux	1	4	5	3	4	7	0	0	0	0	0	0	0	0	0	1	0	0	0	0	0	0	1	0	1	0	1	2	0	0	0	0	0	0	0	0	0	0	2	1	1	0	0	0	0	0	2
	acrF	antibiotic efflux	0	8	8	1	9	10	0	0	0	1	0	1	0	0	0	1	0	0	0	1	0	0	1	0	1	0	1	1	0	0	0	0	0	0	0	0	0	1	2	1	1	0	0	0	0	0	1
	acrS	antibiotic efflux	0	6	6	1	6	7	0	0	0	0	0	1	0	0	0	1	0	0	0	0	0	0	1	0	1	0	1	1	0	0	0	0	0	0	0	0	0	0	2	1	1	0	0	0	0	0	1
	adeF	antibiotic efflux	0	27	27	0	27	27	1	1	1	1	1	1	1	1	1	1	1	1	1	1	1	1	1	1	1	1	1	1	1	1	1	1	1	1	1	1	1	1	1	1	1	1	1	1	1	1	1
	baeR	antibiotic efflux	1	4	5	3	5	8	0	0	0	0	0	0	0	0	1	1	0	0	0	0	0	0	1	0	2	0	0	1	0	0	0	0	0	0	1	0	0	0	2	2	0	0	0	0	0	0	2
	baeS	antibiotic efflux	1	3	4	2	6	8	0	0	0	0	0	0	0	0	0	1	0	0	0	0	0	0	1	0	1	0	0	2	0	0	0	0	0	0	0	0	0	0	2	1	1	0	0	0	0	0	2
	cpxA	antibiotic efflux	2	5	7	1	9	10	0	0	0	0	0	1	0	0	1	1	0	0	0	0	0	0	2	0	2	0	1	1	0	0	0	0	0	0	1	0	0	1	2	1	1	0	1	0	0	0	1
	evgA*	antibiotic efflux	2	2	4	4	4	8	0	0	0	0	0	0	0	0	0	1	0	0	0	0	0	0	1	0	2	0	0	2	0	0	0	0	0	0	0	0	0	0	2	1	1	0	0	0	0	0	2
	evgS*	antibiotic efflux	0	6	6	1	9	10	0	0	0	1	0	0	0	0	0	1	0	0	0	0	0	0	1	0	1	0	1	1	0	0	0	0	0	0	0	0	0	0	2	1	1	0	0	0	0	0	1
	gadW	antibiotic efflux	1	3	4	0	4	4	0	0	0	0	0	0	0	0	0	1	0	0	0	0	0	0	1	0	2	0	1	0	0	0	0	0	0	0	0	0	0	0	0	0	0	0	0	0	0	0	0
	gadX	antibiotic efflux	0	3	3	1	5	6	0	0	0	0	0	0	0	0	0	0	0	0	0	0	0	0	1	0	1	0	0	1	0	0	0	0	0	0	0	0	0	0	2	0	0	0	1	0	0	0	1
	marA*	antibiotic efflux	0	7	7	5	2	7	0	0	1	0	0	0	0	0	1	1	0	0	0	0	0	0	1	0	1	0	1	1	0	0	0	0	0	0	0	0	0	0	2	1	2	0	0	0	0	0	2
	mdtA	antibiotic efflux	0	3	3	1	6	7	0	0	0	0	0	0	0	0	0	1	0	0	0	0	0	0	0	0	1	0	0	1	0	0	0	0	0	0	0	0	0	0	1	1	1	0	0	0	0	0	2
	mdtB	antibiotic efflux	0	6	6	1	8	9	0	0	0	0	0	0	0	0	1	1	0	0	0	0	0	0	1	0	1	0	1	1	0	0	0	0	0	0	0	0	0	0	1	1	1	0	1	0	0	0	2
	mdtC	antibiotic efflux	0	6	6	0	8	8	0	0	0	0	0	0	0	0	1	1	0	0	0	0	0	0	1	0	1	0	1	1	0	0	0	0	0	0	0	0	0	0	1	1	1	0	0	0	0	0	1
	mdtE	antibiotic efflux	1	4	5	3	5	8	0	0	0	0	0	0	0	0	0	1	0	0	0	0	0	0	1	0	1	0	1	2	0	0	0	0	0	0	0	0	0	0	2	1	1	0	0	0	0	0	2
	mdtF	antibiotic efflux	0	6	6	1	9	10	0	0	0	0	0	1	0	0	0	1	0	0	0	0	0	0	1	0	1	0	1	1	0	0	0	0	0	0	0	0	0	0	2	1	1	0	1	0	0	0	1
	oqxB	antibiotic efflux	0	1	1	0	0	0	0	0	1	0	0	0	0	0	0	0	0	0	0	0	0	0	0	0	0	0	0	0	0	0	0	0	0	0	0	0	0	0	0	0	0	0	0	0	0	0	0
	ramA*	antibiotic efflux	0	1	1	0	0	0	0	0	0	0	0	0	0	0	1	0	0	0	0	0	0	0	0	0	0	0	0	0	0	0	0	0	0	0	0	0	0	0	0	0	0	0	0	0	0	0	0
	tolC*	antibiotic efflux	1	6	7	1	7	8	0	0	0	0	0	1	0	0	1	1	0	0	0	0	0	0	1	0	1	0	1	2	0	0	0	0	0	0	0	0	0	0	2	1	1	0	1	0	0	0	1
rifamycin-resistant beta-subunit of RNA polymerase (rpoB)	Bifidobacterium adolescentis rpoB conferring resistance to rifampicin	antibiotic target alteration	4	17	21	2	21	23	0	2	1	1	1	1	1	0	2	0	2	1	1	1	1	1	1	1	1	1	1	1	0	0	1	0	2	1	0	1	1	1	1	1	1	2	1	1	1	0	1
	Nocardia rifampin resistant beta-subunit of RNA polymerase (rpoB2)	antibiotic target alteration	0	1	1	0	1	1	0	0	0	0	0	0	0	0	1	0	0	0	0	0	0	0	0	0	0	0	0	0	0	0	0	0	0	0	0	0	0	0	0	0	0	0	0	1	0	0	0
small multidrug resistance (SMR) antibiotic efflux pump	Escherichia coli emrE	antibiotic efflux	1	2	3	0	3	3	0	0	0	0	0	0	0	0	0	1	0	0	0	0	0	0	0	0	1	0	0	2	0	0	0	0	0	0	0	0	0	0	0	0	0	0	0	0	0	0	1
	qacH	antibiotic efflux	0	0	0	0	1	1	0	0	0	0	0	0	0	0	0	0	0	0	0	0	0	0	0	0	0	0	0	0	0	0	0	0	0	0	0	0	0	0	0	0	0	0	0	0	0	0	0
streptothricin acetyltransferase (SAT)	SAT-4	antibiotic inactivation	0	14	14	0	9	9	0	0	1	0	1	1	1	1	0	0	1	1	1	0	0	0	1	1	1	1	0	1	0	0	0	0	1	0	0	0	0	0	1	0	1	0	0	0	0	1	0
sulfonamide resistant sul	sul2	antibiotic target replacement	7	3	10	9	5	14	2	0	0	0	2	0	1	0	2	2	2	0	0	0	2	1	0	0	0	0	1	0	0	2	0	0	0	1	0	0	0	2	0	2	0	2	0	2	0	0	0
	sul3	antibiotic target replacement	0	0	0	1	0	1	0	0	0	0	0	0	0	0	0	0	0	0	0	0	0	0	0	0	0	0	0	0	0	0	0	0	0	0	0	0	0	0	0	0	0	0	0	0	0	0	0
tetracycline inactivation enzyme	Tet(X4)	antibiotic inactivation	0	5	5	0	7	7	1	0	1	0	1	0	1	0	0	0	0	0	0	0	0	0	0	0	0	0	0	0	0	0	1	0	0	1	0	1	0	0	0	1	0	0	0	0	0	0	0
	tet37	antibiotic inactivation	0	3	3	0	1	1	0	0	0	0	0	0	0	0	0	0	0	1	0	0	0	1	0	0	0	0	0	0	0	0	0	1	0	0	0	0	0	0	0	0	0	0	0	0	0	0	0
	tetX	antibiotic inactivation	0	13	13	0	18	18	1	0	1	0	1	0	1	0	1	1	1	1	0	0	0	0	0	1	1	0	1	0	0	1	1	0	0	1	0	1	0	1	0	1	0	1	1	1	1	0	0
tetracycline-resistant ribosomal protection protein	tet(W/N/W)	antibiotic target protection	0	26	26	0	25	25	1	1	1	1	1	1	1	1	1	1	1	1	1	1	1	1	1	1	1	1	1	1	0	1	1	1	1	1	1	1	1	1	1	1	1	1	1	1	0	1	1
	tet32	antibiotic target protection	0	25	25	1	24	25	1	1	0	1	1	1	1	1	1	1	1	1	1	1	1	0	1	1	1	1	1	1	1	1	1	1	1	1	1	1	2	1	1	1	1	1	0	1	1	1	1
	tet44	antibiotic target protection	0	8	8	0	7	7	1	1	0	0	0	0	0	0	0	0	0	1	1	0	0	0	0	1	0	1	0	1	0	1	0	0	0	0	0	0	0	0	1	0	1	0	0	0	0	0	1
	tetB(P)	antibiotic target protection	0	11	11	0	9	9	0	1	0	1	0	1	0	1	0	1	1	1	1	0	0	1	0	0	0	0	1	1	0	0	0	0	0	0	0	0	1	0	0	0	0	0	1	0	0	1	1
	tetM	antibiotic target protection	0	20	20	0	18	18	0	1	1	1	1	1	0	1	1	1	1	0	1	0	0	0	1	1	1	1	1	1	1	1	1	0	1	1	0	1	1	1	1	0	1	1	1	0	1	1	1
	tetO	antibiotic target protection	0	26	26	0	27	27	1	1	1	1	1	1	1	1	1	1	1	1	1	1	1	0	1	1	1	1	1	1	1	1	1	1	1	1	1	1	1	1	1	1	1	1	1	1	1	1	1
	tetQ	antibiotic target protection	0	27	27	0	27	27	1	1	1	1	1	1	1	1	1	1	1	1	1	1	1	1	1	1	1	1	1	1	1	1	1	1	1	1	1	1	1	1	1	1	1	1	1	1	1	1	1
	tetS	antibiotic target protection	0	2	2	0	0	0	0	0	1	0	0	0	0	0	0	0	0	0	0	0	0	0	0	0	0	0	0	0	1	0	0	0	0	0	0	0	0	0	0	0	0	0	0	0	0	0	0
	tetT	antibiotic target protection	0	0	0	0	1	1	0	0	0	0	0	0	0	0	0	0	0	0	0	0	0	0	0	0	0	0	0	0	0	0	0	0	0	0	0	0	0	0	0	0	0	0	0	0	0	1	0
	tetW	antibiotic target protection	1	25	26	1	26	27	1	1	1	1	1	1	1	1	1	1	1	1	1	1	1	1	1	0	1	1	1	1	2	1	1	1	1	1	1	1	1	1	1	1	1	1	1	1	1	1	1
trimethoprim resistant dihydrofolate reductase dfr	dfrA1	antibiotic target replacement	0	0	0	1	0	1	0	0	0	0	0	0	0	0	0	0	0	0	0	0	0	0	0	0	0	0	0	0	0	0	0	0	0	0	0	0	0	0	0	0	0	0	0	0	0	0	0
	dfrA14	antibiotic target replacement	0	1	1	0	0	0	0	0	0	0	0	0	0	0	0	0	0	0	0	0	0	0	0	0	0	0	1	0	0	0	0	0	0	0	0	0	0	0	0	0	0	0	0	0	0	0	0
	dfrA17	antibiotic target replacement	0	1	1	0	0	0	0	0	0	0	0	0	0	0	0	1	0	0	0	0	0	0	0	0	0	0	0	0	0	0	0	0	0	0	0	0	0	0	0	0	0	0	0	0	0	0	0
	dfrA5	antibiotic target replacement	0	0	0	1	0	1	0	0	0	0	0	0	0	0	0	0	0	0	0	0	0	0	0	0	0	0	0	0	0	0	0	0	0	0	0	0	0	0	0	0	0	0	0	0	0	0	0
	dfrE	antibiotic target replacement	0	1	1	0	0	0	0	0	0	0	0	0	0	0	0	0	0	0	0	0	0	0	0	0	1	0	0	0	0	0	0	0	0	0	0	0	0	0	0	0	0	0	0	0	0	0	0
	dfrF	antibiotic target replacement	21	6	27	25	2	27	2	2	2	1	1	2	1	2	2	2	2	2	1	1	2	2	2	2	2	1	2	2	2	2	2	2	2	2	2	2	2	2	2	1	2	2	2	2	2	1	2
	dfrG	antibiotic target replacement	1	0	1	0	0	0	0	0	0	0	0	0	0	0	0	0	0	0	0	0	0	0	0	0	2	0	0	0	0	0	0	0	0	0	0	0	0	0	0	0	0	0	0	0	0	0	0
undecaprenyl pyrophosphate related proteins	bacA	antibiotic target alteration	0	5	5	2	9	11	0	0	0	0	0	0	0	0	0	1	0	0	0	0	0	0	1	0	1	0	1	1	0	0	0	0	0	0	1	0	0	1	2	1	1	0	1	0	0	0	2
van ligase	vanG*	antibiotic target alteration	0	1	1	0	0	0	0	1	0	0	0	0	0	0	0	0	0	0	0	0	0	0	0	0	0	0	0	0	0	0	0	0	0	0	0	0	0	0	0	0	0	0	0	0	0	0	0
	vanI*	antibiotic target alteration	0	16	16	0	14	14	1	0	0	0	1	1	1	1	0	0	1	1	0	1	1	0	1	1	1	1	1	0	0	1	0	0	1	0	1	0	1	1	0	1	1	0	0	0	0	1	0
vanR	vanRG*	antibiotic target alteration	0	5	5	0	5	5	0	1	0	0	0	1	0	0	0	0	0	0	0	0	0	0	1	0	0	0	0	0	0	1	0	0	1	0	0	0	0	0	1	0	0	0	0	0	0	0	0
vanT	vanTG*	antibiotic target alteration	0	1	1	0	2	2	0	1	0	0	0	0	0	0	0	0	0	0	0	0	0	0	0	0	0	0	0	0	0	0	0	0	0	0	0	0	0	0	0	0	0	0	0	0	0	0	0
vanU	vanUG*	antibiotic target alteration	0	0	0	0	2	2	0	0	0	0	0	0	0	0	0	0	0	0	0	0	0	0	0	0	0	0	0	0	0	0	0	0	0	0	0	0	0	0	0	0	0	0	0	0	0	1	0
vanXY	vanXYG*	antibiotic target alteration	0	4	4	0	5	5	0	1	0	0	0	0	0	0	0	0	0	0	0	0	0	0	0	0	0	0	0	1	1	0	0	0	1	0	0	0	0	0	1	1	0	1	0	0	0	0	0
				Total:	1080		Total:	1265
* - genes, that belong to multiple gene families
1 - partial sequence similarity with the CARD reference database
2 - 100% sequence similarity with the CARD reference database				27	201
0 - AMR gene within the dataset was not found					0
[truncated: 13 more columns]
